# Supplementary material for: A Systems Approach Reveals Regulatory Circuitry for Arabidopsis Trichome Initiation by the GL3 and GL1 Selectors
Source: PLoS Genet. 2009 Feb 27;5(2):e1000396. doi: 10.1371/journal.pgen.1000396 (PMC2642726; doi:10.1371/journal.pgen.1000396)
Supplement: Table S1 — List of genes participating in trichome formation and summary of ChIP-chip and standard ChIP experiments. (0.05 MB XLS) [file pgen.1000396.s010.xls]

## Sheet: Sheet1
Table S1. Gene list participating trichome formation and summary of ChIP-chip and Standard ChIP experiments
AGI	Affy Probe ID	Gene name	Function	ChIP-chip GL1	ChIP-chip GL3	ChIP: GL1-YFP	ChIP: GL3-YFP	PMID
At1g79840	260166_at	GL2	Initiation	-	-	+	+	7926739	(Rerie et al. 1994)
At1g01380	257490_x_at	ETC1	Pattern formation	-	+	+	+	15063185	(Kirik et al. 2004a)
At2g46410	263775_at	CPC	Pattern formation	-	+	+	+	9262483	(Wada et al. 1997)
At2g37260	265954_at	TTG2	Initiation	-	+	+	+	12084832	(Johnson et al. 2002)
At5g53200	248246_at	TRY	Pattern formation	+	-	+	+	8313475	(Hulskamp et al. 1994)
At5g41315		GL3	Initiation	-	-	-	+	11063707	(Payne et al. 2000)
At1g63910	260326_at	MYB103	Endoreduplication	+	-	-	-	12848824	(Higginson et al. 2003)
At2g26250	267377_at	FDH	Initiation	-	+	+	+	10559443	(Yephremov et al. 1999)
At5g04470	250844_at	SIM	Endoreduplication	-	+	+	+	17098811	(Churchman et al. 2006)
At4g01060		CPL3	Pattern formation	-	+	+	+	18305006	(Tominaga et al. 2008)
AT3G12280	256268_at	RBR1	Endoreduplication	-	+	+	+	16361519	(Desvoyes et al. 2006)
At1g77670	259710_at	aminotransferase class I and II family protein		+	+	+	+		.
At3g10113		myb family transcription factor		+	+	-	-
At3g50790	252132_at	late embryogenesis abundant protein		+	+	+	+
At3g50800		TGS-like domein protein		+	+	+	+
At4g20960	254444_at	cytidine/deoxycytidylate deaminase family protein		+	+	+	+
At5g28350	251316_s_at	WD repeat protein		+	+	+	+
At5g52510	248366_at	SCL8		+	+	+	+
AT1G71030	259751_at	MYBL2	Pattern formation / Others	-	-	+	+	12056412	(Sawa 2002)
AT3G60830	251340_at	ARP7	Morphology	-	-	+	+	16040647	(Kandasamy et al. 2005)
AT2G22640		BRK1	Morphology	-	-	-a	+	16481352	(Djakovic et al. 2006)
AT2G30410	267494_at	KIS	Morphology	-	-	+	+	12215519	(Kirik et al. 2002a)
AT4G38600	252947_at 252948_at	KAK	Endoreduplication	-	-	-a	+	10224275	(Perazza et al. 1999b)
AT5G45190	248988_at	CYCT1;5	Endoreduplication	-	-	N.T.	N.T.	17468259	(Cui et al. 2007)
AT3G48750	252337_at	CDKA;1	Endoreduplication	-	-	-	+	11442060	(Imajuku et al. 2001)
At1g01510	259438_at	AN	Morphology	-	-	-	-a	11889034	(Folkers et al. 2002)
At1g02065		SPL8	Others	-	-	-	-a	12671094	(Unte et al. 2003)
At1g13180	262769_at	DIS1	Morphology	-	-	-	+	12906796	(Le et al. 2003b)
At1g15570	261765_at	CYCA2;3	Endoreduplication	-	-	-	+	16415207	(Imai et al. 2006)
At1g30825	264498_at	DIS2	Morphology	-	-	-	-a	15295064	(Saedler et al. 2004)
At1g48380	262249_at	RHL1	Endoreduplication	-	-	-	-a	16339310	(Sugimoto-Shirasu et al. 2005)
At1g61580	265032_at	ARP2	Morphology	-	-	N.T.	N.T.	12837952	(Mathur et al. 2003)
At1g63650	260242_at	EGL3	Pattern formation	-	-	N.T.	N.T.	12917293	(Zhang et al. 2003)
At1g78920	264249_at	AVPL1	Others	-	-	N.T.	N.T.	11163790	(Mitsuda et al. 2001)
At2g01570	266331_at	RGA	Initiation	-	-	-	-a	9490740	(Silverstone et al. 1998)
At2g02480	267221_at	STI	Morphology	-	-	N.T.	N.T.	12586888	(Ilgenfritz et al. 2003)
At2g23430	267135_at	ICK1/KRP1	Endoreduplication	-	-	-	-	12566574	(Schnittger et al. 2003)
At2g29680	266616_at	CDC6	Endoreduplication	-	-	-	-a	11752380	(Castellano et al. 2001)
At2g30420		ETC2	Pattern formation	-	-	N.T.	-	15604688	(Kirik et al. 2004b)
At2g30432		TCL1	Pattern formation	-	-	N.T.	N.T.	17933793	(Wang et al. 2007)
At2g31270	264114_at	CDT1A	Endoreduplication	-	-	-	-	11752380	(Castellano et al. 2001)
At2g35110	266541_at	NAP1	Morphology	-	-	+	-	15296761	(Deeks et al. 2004)
At2g38440	267030_at	DIS3	Morphology	-	-	N.T.	N.T.	15659634	(Basu et al. 2005)
At2g42260		PYM	Endoreduplication	-	-	-	-	10224275	(Perazza et al. 1999a)
At3g11540	259259_at	SPY	Initiation / Endoreduplication	-	-	-	-	10224275	(Perazza et al. 1999a)
At3g16630	258381_at	KINESIN-13A	Morphology	-	-	-	-a	15574882	(Lu et al. 2005)
At3g20780	257982_at	HYP6	Endoreduplication	-	-	-	-	12401175	(Sugimoto-Shirasu et al. 2002)
At3g27000	257787_at	WURM	Morphology	-	-	-	-a	12906796	(Le et al. 2003a)
At3g27920	257221_at	GL1	Pattern formation	-	-	-	-	1934056	(Oppenheimer et al. 1991)
At3g52890	251994_at	KIPK	Morphology	-	-	N.T.	N.T.	10788494	(Day et al. 2000)
At3g54170	251887_at	AtFIP37	Endoreduplication	-	-	N.T.	N.T.	15047892	(Vespa et al. 2004)
At3g58070	251586_at	GIS	Initiation	-	-	-	-a	16679458	(Gan et al. 2006)
At4g00480	255675_at	MYC1	Others	-	-	-	-a	8980509	(Urao et al. 1996)
At4g14880	245286_at	CYC3A	Endoreduplication	-	-	-a	-a	10995473	(Gutierrez-Alcala et al. 2000)
At4g16340	245492_at	SPK1	Morphology	-	-	-	-	11826302	(Qiu et al. 2002)
At4g18770	254619_at	AtMYB98	Others	-	-	+	-	16214903	(Kasahara et al. 2005)
At4g19600	254526_at	CYCT1;4	Endoreduplication	-	-	-	-	17468259	(Cui et al. 2007)
At4g34160	253270_at	CYCD3;1	Endoreduplication	-	-	-a	-	11983922	(Schnittger et al. 2002)
At4g39920	252868_at	TFCC	Morphology	-	-	-	-	12225668	(Kirik et al. 2002b)
At5g02820	250974_at	RHL2	Endoreduplication	-	-	-	-a	12401176	(Hartung et al. 2002)
At5g10270	250451_at	CDKC:1	Endoreduplication	-	-	-a	-	17468259	(Cui et al. 2007)
At5g18410	250041_at	KLK	Morphology	-	-	-	-	15516496	(Li et al. 2004)
At5g18580	249998_at	FASS	Morphology	-	-	+	-a	11971138	(Camilleri et al. 2002)
At5g20490	246081_s_at	XIK	Others	-	-	-	-	17458634	(Ojangu et al. 2007)
At5g22220	245685_at	E2Fa	Endoreduplication	-	-	-a	-	11889041	(De Veylder et al. 2002)
At5g24520	249739_at	TTG1	Pattern formation	-	-	N.T.	N.T.	10402433	(Walker et al. 1999)
At5g40330	249408_at	MYB23	Pattern formation	-	-	N.T.	N.T.	11437443	(Kirik et al. 2001a)
At5g57800	247884_at	YRE	Others	-	-	-a	-	12974811	(Kurata et al. 2003)
At5g64630	247250_at	FAS2	Endoreduplication	-	-	-	-	17021044	(Exner et al. 2006)
At5g64930	247259_at	CPR5	Endoreduplication	-	-	-	-a	11728314	(Kirik et al. 2001b)
At5g64960	247220_at	CDKC;2	Endoreduplication	-	-	+	-a	17468259	(Cui et al. 2007)
At5g65930	247115_at	ZWI	Morphology	-	-	-a	-a	14688294	(Reddy et al. 2004)
At2g22475	264003_at	GEM	Pattern formation	-	-	N.T.	N.T.	17450124	(Caro et al. 2007)
At1g65470	264630_at	FAS1	Endoreduplication	-	-	N.T.	N.T.	18477400	(Exner et al. 2008)
At1g78570	263134_at	ROL1	Initiation	-	-	N.T.	N.T.	18567791	(Ringli et al. 2008)
At5g58230	247821_at	MSI1	Endoreduplication	-	-	N.T.	N.T.	18477400	(Exner et al. 2008)
N.T.; not tested
a At least once a positive signal has been shown.
Reference
Basu D, Le J, El-Essal Sel D, Huang S, Zhang C et al. (2005) DISTORTED3/SCAR2 is a putative arabidopsis WAVE complex subunit that activates the Arp2/3 complex and is required for epidermal morphogenesis. Plant Cell 17(2): 502-524.
Camilleri C, Azimzadeh J, Pastuglia M, Bellini C, Grandjean O et al. (2002) The Arabidopsis TONNEAU2 gene encodes a putative novel protein phosphatase 2A regulatory subunit essential for the control of the cortical cytoskeleton. Plant Cell 14(4): 833-845.
Caro E, Castellano MM, Gutierrez C (2007) A chromatin link that couples cell division to root epidermis patterning in Arabidopsis. Nature 447(7141): 213-217.
Castellano MM, del Pozo JC, Ramirez-Parra E, Brown S, Gutierrez C (2001) Expression and stability of Arabidopsis CDC6 are associated with endoreplication. Plant Cell 13(12): 2671-2686.
Churchman ML, Brown ML, Kato N, Kirik V, Hulskamp M et al. (2006) SIAMESE, a plant-specific cell cycle regulator, controls endoreplication onset in Arabidopsis thaliana. Plant Cell 18(11): 3145-3157.
Cui X, Fan B, Scholz J, Chen Z (2007) Roles of Arabidopsis cyclin-dependent kinase C complexes in cauliflower mosaic virus infection, plant growth, and development. Plant Cell 19(4): 1388-1402.
Day IS, Miller C, Golovkin M, Reddy AS (2000) Interaction of a kinesin-like calmodulin-binding protein with a protein kinase. J Biol Chem 275(18): 13737-13745.
De Veylder L, Beeckman T, Beemster GT, de Almeida Engler J, Ormenese S et al. (2002) Control of proliferation, endoreduplication and differentiation by the Arabidopsis E2Fa-DPa transcription factor. EMBO J 21(6): 1360-1368.
Deeks MJ, Kaloriti D, Davies B, Malho R, Hussey PJ (2004) Arabidopsis NAP1 is essential for Arp2/3-dependent trichome morphogenesis. Curr Biol 14(15): 1410-1414.
Desvoyes B, Ramirez-Parra E, Xie Q, Chua NH, Gutierrez C (2006) Cell type-specific role of the retinoblastoma/E2F pathway during Arabidopsis leaf development. Plant Physiol 140(1): 67-80.
Djakovic S, Dyachok J, Burke M, Frank MJ, Smith LG (2006) BRICK1/HSPC300 functions with SCAR and the ARP2/3 complex to regulate epidermal cell shape in Arabidopsis. Development 133(6): 1091-1100.
Exner V, Gruissem W, Hennig L (2008) Control of trichome branching by chromatin assembly factor-1. BMC Plant Biol 8: 54.
Exner V, Taranto P, Schonrock N, Gruissem W, Hennig L (2006) Chromatin assembly factor CAF-1 is required for cellular differentiation during plant development. Development 133(21): 4163-4172.
Folkers U, Kirik V, Schobinger U, Falk S, Krishnakumar S et al. (2002) The cell morphogenesis gene ANGUSTIFOLIA encodes a CtBP/BARS-like protein and is involved in the control of the microtubule cytoskeleton. Embo J 21(6): 1280-1288.
Gan Y, Kumimoto R, Liu C, Ratcliffe O, Yu H et al. (2006) GLABROUS INFLORESCENCE STEMS modulates the regulation by gibberellins of epidermal differentiation and shoot maturation in Arabidopsis. Plant Cell 18(6): 1383-1395.
Gutierrez-Alcala G, Gotor C, Meyer AJ, Fricker M, Vega JM et al. (2000) Glutathione biosynthesis in Arabidopsis trichome cells. Proc Natl Acad Sci U S A 97(20): 11108-11113.
Hartung F, Angelis KJ, Meister A, Schubert I, Melzer M et al. (2002) An archaebacterial topoisomerase homolog not present in other eukaryotes is indispensable for cell proliferation of plants. Curr Biol 12(20): 1787-1791.
Higginson T, Li SF, Parish RW (2003) AtMYB103 regulates tapetum and trichome development in Arabidopsis thaliana. Plant J 35(2): 177-192.
Hulskamp M, Misra S, Jurgens G (1994) Genetic dissection of trichome cell development in Arabidopsis. Cell 76(3): 555-566.
Ilgenfritz H, Bouyer D, Schnittger A, Mathur J, Kirik V et al. (2003) The Arabidopsis STICHEL gene is a regulator of trichome branch number and encodes a novel protein. Plant Physiol 131(2): 643-655.
Imai KK, Ohashi Y, Tsuge T, Yoshizumi T, Matsui M et al. (2006) The A-type cyclin CYCA2;3 is a key regulator of ploidy levels in Arabidopsis endoreduplication. Plant Cell 18(2): 382-396.
Imajuku Y, Ohashi Y, Aoyama T, Goto K, Oka A (2001) An upstream region of the Arabidopsis thaliana CDKA;1 (CDC2aAt) gene directs transcription during trichome development. Plant Mol Biol 46(2): 205-213.
Johnson CS, Kolevski B, Smyth DR (2002) TRANSPARENT TESTA GLABRA2, a trichome and seed coat development gene of Arabidopsis, encodes a WRKY transcription factor. Plant Cell 14(6): 1359-1375.
Kandasamy MK, McKinney EC, Deal RB, Meagher RB (2005) Arabidopsis ARP7 is an essential actin-related protein required for normal embryogenesis, plant architecture, and floral organ abscission. Plant Physiol 138(4): 2019-2032.
Kasahara RD, Portereiko MF, Sandaklie-Nikolova L, Rabiger DS, Drews GN (2005) MYB98 is required for pollen tube guidance and synergid cell differentiation in Arabidopsis. Plant Cell 17(11): 2981-2992.
Kirik V, Simon M, Huelskamp M, Schiefelbein J (2004a) The ENHANCER OF TRY AND CPC1 gene acts redundantly with TRIPTYCHON and CAPRICE in trichome and root hair cell patterning in Arabidopsis. Dev Biol 268(2): 506-513.
Kirik V, Simon M, Wester K, Schiefelbein J, Hulskamp M (2004b) ENHANCER of TRY and CPC 2 (ETC2) reveals redundancy in the region-specific control of trichome development of Arabidopsis. Plant Mol Biol 55(3): 389-398.
Kirik V, Schnittger A, Radchuk V, Adler K, Hulskamp M et al. (2001a) Ectopic expression of the Arabidopsis AtMYB23 gene induces differentiation of trichome cells. Dev Biol 235(2): 366-377.
Kirik V, Bouyer D, Sch√∂binger U, Bechtold N, Herzog M et al. (2001b) CPR5 is involved in cell proliferation and cell death control and encodes a novel transmembrane protein. Curr Biol 11(23): 1891-1895.
Kirik V, Grini PE, Mathur J, Klinkhammer I, Adler K et al. (2002a) The Arabidopsis TUBULIN-FOLDING COFACTOR A gene is involved in the control of the alpha/beta-tubulin monomer balance. Plant Cell 14(9): 2265-2276.
Kirik V, Mathur J, Grini PE, Klinkhammer I, Adler K et al. (2002b) Functional analysis of the tubulin-folding cofactor C in Arabidopsis thaliana. Curr Biol 12(17): 1519-1523.
Kurata T, Kawabata-Awai C, Sakuradani E, Shimizu S, Okada K et al. (2003) The YORE-YORE gene regulates multiple aspects of epidermal cell differentiation in Arabidopsis. Plant J 36(1): 55-66.
Le J, El-Assal S-D, Basu D, Saad ME, Szymanski DB (2003) Requirements for Arabidopsis ATARP2 and ATARP3 during epidermal development. Curr Biol 13(15): 1341-1347.
Li Y, Sorefan K, Hemmann G, Bevan MW (2004) Arabidopsis NAP and PIR regulate actin-based cell morphogenesis and multiple developmental processes. Plant Physiol 136(3): 3616-3627.
Lu L, Lee YR, Pan R, Maloof JN, Liu B (2005) An internal motor kinesin is associated with the Golgi apparatus and plays a role in trichome morphogenesis in Arabidopsis. Mol Biol Cell 16(2): 811-823.
Mathur J, Mathur N, Kernebeck B, H√ºlskamp M (2003) Mutations in actin-related proteins 2 and 3 affect cell shape development in Arabidopsis. Plant Cell 15(7): 1632-1645.
Mitsuda N, Enami K, Nakata M, Takeyasu K, Sato MH (2001) Novel type Arabidopsis thaliana H(+)-PPase is localized to the Golgi apparatus. FEBS Lett 488(1-2): 29-33.
Ojangu EL, Jarve K, Paves H, Truve E (2007) Arabidopsis thaliana myosin XIK is involved in root hair as well as trichome morphogenesis on stems and leaves. Protoplasma 230(3-4): 193-202.
Oppenheimer DG, Herman PL, Sivakumaran S, Esch J, Marks MD (1991) A myb gene required for leaf trichome differentiation in Arabidopsis is expressed in stipules. Cell 67(3): 483-493.
Payne CT, Zhang F, Lloyd AM (2000) GL3 encodes a bHLH protein that regulates trichome development in arabidopsis through interaction with GL1 and TTG1. Genetics 156(3): 1349-1362.
Perazza D, Herzog M, H√ºlskamp M, Brown S, Dorne AM et al. (1999a) Trichome cell growth in Arabidopsis thaliana can be derepressed by mutations in at least five genes. Genetics 152(1): 461-476.
Perazza D, Herzog M, Hulskamp M, Brown S, Dorne AM et al. (1999b) Trichome cell growth in Arabidopsis thaliana can be derepressed by mutations in at least five genes. Genetics 152(1): 461-476.
Qiu JL, Jilk R, Marks MD, Szymanski DB (2002) The Arabidopsis SPIKE1 gene is required for normal cell shape control and tissue development. Plant Cell 14(1): 101-118.
Reddy VS, Day IS, Thomas T, Reddy AS (2004) KIC, a novel Ca2+ binding protein with one EF-hand motif, interacts with a microtubule motor protein and regulates trichome morphogenesis. Plant Cell 16(1): 185-200.
Rerie WG, Feldmann KA, Marks MD (1994) The GLABRA2 gene encodes a homeo domain protein required for normal trichome development in Arabidopsis. Genes Dev 8(12): 1388-1399.
Ringli C, Bigler L, Kuhn BM, Leiber RM, Diet A et al. (2008) The modified flavonol glycosylation profile in the Arabidopsis rol1 mutants results in alterations in plant growth and cell shape formation. Plant Cell 20(6): 1470-1481.
Saedler R, Mathur N, Srinivas BP, Kernebeck B, Hulskamp M et al. (2004) Actin control over microtubules suggested by DISTORTED2 encoding the Arabidopsis ARPC2 subunit homolog. Plant Cell Physiol 45(7): 813-822.
Sawa S (2002) Overexpression of the AtmybL2 gene represses trichome development in Arabidopsis. DNA Res 9(2): 31-34.
Schnittger A, Weinl C, Bouyer D, Sch√∂binger U, H√ºlskamp M (2003) Misexpression of the cyclin-dependent kinase inhibitor ICK1/KRP1 in single-celled Arabidopsis trichomes reduces endoreduplication and cell size and induces cell death. Plant Cell 15(2): 303-315.
Schnittger A, Schobinger U, Bouyer D, Weinl C, Stierhof YD et al. (2002) Ectopic D-type cyclin expression induces not only DNA replication but also cell division in Arabidopsis trichomes. Proc Natl Acad Sci U S A 99(9): 6410-6415.
Silverstone AL, Ciampaglio CN, Sun T (1998) The Arabidopsis RGA gene encodes a transcriptional regulator repressing the gibberellin signal transduction pathway. Plant Cell 10(2): 155-169.
Sugimoto-Shirasu K, Stacey NJ, Corsar J, Roberts K, McCann MC (2002) DNA topoisomerase VI is essential for endoreduplication in Arabidopsis. Curr Biol 12(20): 1782-1786.
Sugimoto-Shirasu K, Roberts GR, Stacey NJ, McCann MC, Maxwell A et al. (2005) RHL1 is an essential component of the plant DNA topoisomerase VI complex and is required for ploidy-dependent cell growth. Proc Natl Acad Sci U S A 102(51): 18736-18741.
Tominaga R, Iwata M, Sano R, Inoue K, Okada K et al. (2008) Arabidopsis CAPRICE-LIKE MYB 3 (CPL3) controls endoreduplication and flowering development in addition to trichome and root hair formation. Development 135(7): 1335-1345.
Unte US, Sorensen AM, Pesaresi P, Gandikota M, Leister D et al. (2003) SPL8, an SBP-box gene that affects pollen sac development in Arabidopsis. Plant Cell 15(4): 1009-1019.
Urao T, Yamaguchi-Shinozaki K, Mitsukawa N, Shibata D, Shinozaki K (1996) Molecular cloning and characterization of a gene that encodes a MYC-related protein in Arabidopsis. Plant Mol Biol 32(3): 571-576.
Vespa L, Vachon G, Berger F, Perazza D, Faure JD et al. (2004) The immunophilin-interacting protein AtFIP37 from Arabidopsis is essential for plant development and is involved in trichome endoreduplication. Plant Physiol 134(4): 1283-1292.
Wada T, Tachibana T, Shimura Y, Okada K (1997) Epidermal cell differentiation in Arabidopsis determined by a Myb homolog, CPC. Science 277(5329): 1113-1116.
Walker AR, Davison PA, Bolognesi-Winfield AC, James CM, Srinivasan N et al. (1999) The TRANSPARENT TESTA GLABRA1 locus, which regulates trichome differentiation and anthocyanin biosynthesis in Arabidopsis, encodes a WD40 repeat protein. Plant Cell 11(7): 1337-1350.
Wang S, Kwak SH, Zeng Q, Ellis BE, Chen XY et al. (2007) TRICHOMELESS1 regulates trichome patterning by suppressing GLABRA1 in Arabidopsis. Development 134(21): 3873-3882.
Yephremov A, Wisman E, Huijser P, Huijser C, Wellesen K et al. (1999) Characterization of the FIDDLEHEAD gene of Arabidopsis reveals a link between adhesion response and cell differentiation in the epidermis. Plant Cell 11(11): 2187-2201.
Zhang F, Gonzalez A, Zhao M, Payne CT, Lloyd A (2003) A network of redundant bHLH proteins functions in all TTG1-dependent pathways of Arabidopsis. Development 130(20): 4859-4869.
