# Supplementary material for: A Systems Approach Reveals Regulatory Circuitry for Arabidopsis Trichome Initiation by the GL3 and GL1 Selectors
Source: PLoS Genet. 2009 Feb 27;5(2):e1000396. doi: 10.1371/journal.pgen.1000396 (PMC2642726; doi:10.1371/journal.pgen.1000396)
Supplement: Table S2 — Gene list of GL1 and/or GL3 regulated genes from meta-analysis (q<0.05). (0.02 MB XLS) [file pgen.1000396.s011.xls]

## Sheet: Sheet1
Table S2. GL1 and/or GL3 regulated genes from meta-analysis (q<0.05)
4 hr treatment with DEX (1), Mock (2) and 24 hr treatment DEX (3), Mock (4) of 15 days-old pGL1::GL1-GR plants, 4 hr treatment with DEX (5), Mock (6) and 24 hr treatment with DEX (7), Mock (8) of 15 days-old pGL3::GL3-GR plants, wild type (Col) (9) gl1 mutant (10) and wild type vs gl3 egl3 (11) mutant. Each hybridization consists of two to four biological duplicates
AGI ID	GL1DM 4hrs FC	GL1DM 4hrs p-value	GL1DM 24hrs FC	GL1DM 24hrs p-value	GL3 DM 4hrs FC	GL3 DM 4hrs p-value	GL3 DM 24hrs FC	GL3 DM 24hrs p-value	WT/gl1 FC	WT/gl1 FC p-value	WT/gl3 egl3 FC	WT/gl3 egl3 p-value	q-value	ChIPchipGL1targets	ChIPchipGL3targets	Trichome genes	TFs	Annotation (Lookup from 2007-05-02)- for multiple identifier map
At1g65220	0.917171	0.0923262	1.01445	0.785785	0.572559	0.00284935	1.06403	0.535697	0.329228	3.74295e-05	4.12152	0.00381925	0.00354255					eIF4-gamma/eIF5/eIF2-epsilon domain-containing protein
At2g01090	1.06527	0.565203	0.912332	0.709377	0.933749	0.387404	0.999825	0.926153	0.0265666	1.82161e-09	3.48448	0.0559911	0.00354255					ubiquinol-cytochrome C reductase complex 7.8 kDa protein, putative / mitochondrial hinge protein, putative
At4g03050	1.00012	0.957118	0.995552	0.147213	0.347777	0.0532546	0.649001	0.0109056	88.7037	5.22651e-06	2.546	0.0331832	0.00354255					AOP3__AOP3 (2-oxoglutarate?dependent dioxygenase 3); oxidoreductase, acting on paired donors, with incorporation or reduction of molecular oxygen, 2-oxoglutarate as one donor, and incorporation of one atom each of oxygen into both donors
At1g35280 At2g11060 At2g12210	0.8604	0.510547	0.858767	0.252924	0.665118	0.0149556	1.32395	0.174426	15.3886	1.46674e-06	1.45965	0.0235182	0.00354255
At1g75900	1.12499	0.0928753	1.86681	0.00523103	1.18043	0.275366	1.37808	0.160885	0.257371	9.91901e-06	1.44868	0.041023	0.00354255					family II extracellular lipase 3 (EXL3)
At3g15770	0.879968	0.50961	1.11838	0.414472	0.726698	0.0204198	0.814649	0.000431371	3.16327	3.63633e-05	1.40285	0.0815059	0.00354255					similar to unknown protein [Arabidopsis thaliana] (TAIR:AT5G25360.1); similar to unknown [Populus trichocarpa] (GB:ABK94402.1); similar to hypothetical protein [Glycine max] (GB:AAN03467.1)
At5g08370	1.21861	0.0210915	0.954675	0.891471	0.719042	0.0539434	0.850098	0.235402	0.140807	1.67728e-05	1.24412	0.00331894	0.00354255					ATAGAL2__ATAGAL2 (ARABIDOPSIS THALIANA ALPHA-GALACTOSIDASE 2); alpha-galactosidase
At5g27670	0.835331	0.059617	0.959622	0.384354	1.19602	0.464837	1.04984	0.770531	0.0313115	7.44662e-10	1.10583	0.24115	0.00354255					HTA7__HTA7; DNA binding
At3g29090	1.04747	0.376993	1.2008	0.121464	0.523464	0.000180636	1.01017	0.713516	1.40572	0.000140648	0.815198	0.0136978	0.00354255					pectinesterase family protein
At1g75750	0.85851	0.107498	1.04686	0.63033	1.1765	0.102328	1.0224	0.29447	4.32181	6.50363e-07	0.793408	0.00386194	0.00354255					GASA1__GASA1 (GAST1 PROTEIN HOMOLOG 1)
At4g39800	1.18399	0.0097238	0.928811	0.902611	0.734271	0.180031	0.631869	0.0778536	0.0854689	0.000157436	1.73691	0.000997316	0.00378167					MI-1-P SYNTHASE__MI-1-P SYNTHASE (Myo-inositol-1-phosphate synthase); inositol-3-phosphate synthase
At2g04350	1.67904	0.000233609	0.962283	0.669796	0.791977	0.117106	1.26912	0.00550194	0.198491	0.00155516	1.20641	0.181492	0.0045452					long-chain-fatty-acid--CoA ligase family protein / long-chain acyl-CoA synthetase family protein (LACS8)
At2g34510	0.784757	0.0565215	0.80225	0.413216	0.733487	0.0891614	0.79068	0.0108387	0.188003	0.000136426	0.386221	0.00970116	0.0045452					similar to unknown protein [Arabidopsis thaliana] (TAIR:AT1G29980.1); similar to unknown [Populus trichocarpa] (GB:ABK95079.1); contains InterPro domain Protein of unknown function DUF642 (InterPro:IPR006946); contains InterPro domain Galactose-binding li
At1g45474	1.08221	0.0887091	1.11423	0.181895	0.723921	0.167606	0.892526	0.000104409	0.630277	0.000241521	0.959216	0.509254	0.00461662					LHCA5__LHCA5 (Photosystem I light harvesting complex gene 5)
At4g32300	1.01317	0.716104	1.05501	0.48896	0.595765	0.000163375	0.932946	0.0761246	1.86263	0.000385474	0.608915	0.0216866	0.00461662					lectin protein kinase family protein
At3g07730 At4g01170	1.18989	0.00103563	0.907659	0.227124	0.956874	0.762276	1.17753	0.000471854	3.11628	0.00220758	1.33946	0.237718	0.00494784					similar to unknown protein [Arabidopsis thaliana] (TAIR:AT4G01170.1); similar to hypothetical protein OsJ_017835 [Oryza sativa (japonica cultivar-group)] (GB:EAZ34352.1); similar to Os05g0423200 [Oryza sativa (japonica cultivar-group)] (GB:NP_001055589.1)
At1g20090	0.820003	0.00217642	1.0027	0.960862	1.22982	0.0760619	0.983869	0.833327	0.480413	0.000327333	0.445975	0.00106963	0.00494784					ARAC4_ATRAC4_ATROP2_ROP2__ARAC4/ATRAC4/ATROP2/ROP2 (RHO-RELATED PROTEIN FROM PLANTS 2); GTP binding
At1g23740	1.06904	0.356634	1.03299	0.322086	0.654479	0.050298	0.998568	0.960888	0.214378	3.05733e-06	1.39394	0.00443994	0.00577893					oxidoreductase, zinc-binding dehydrogenase family protein
At3g55740	1.04216	0.589206	0.902302	0.304717	0.598935	5.99325e-05	0.917811	0.363578	1.74327	0.000145749	1.31835	0.141821	0.00577893					ProT2_ATPROT2__ProT2 (PROLINE TRANSPORTER 2)
At5g52030	0.923004	0.0501504	0.899616	0.672848	1.18837	0.576137	1.23015	2.07581e-05	0.315898	0.000356786	0.919418	0.476503	0.00577893					TraB protein-related
At1g15810	1.19076	0.0455182	1.18187	0.358588	1.47761	0.0391193	0.980176	0.888209	0.25368	2.67994e-05	0.788017	0.00601915	0.00577893					ribosomal protein S15 family protein
At3g26070 At3g26080	1.44289	0.154593	1.09949	0.0130762	0.967226	0.919911	1.19552	0.00516609	0.111508	6.00642e-05	0.700531	0.153167	0.00577893					plastid-lipid associated protein PAP / fibrillin family protein
At4g19420	0.747835	0.0964972	1.05168	0.683398	1.92429	0.000350791	1.06897	0.803185	0.505633	0.000472859	0.58741	0.00942355	0.00577893					pectinacetylesterase family protein
At5g51550	0.762993	0.00678097	0.951636	0.87463	1.05429	0.856259	0.965901	0.764199	0.242582	8.84969e-06	0.360889	0.00210492	0.00577893					phosphate-responsive 1 family protein
At1g03300	0.873549	0.302092	0.990272	0.928478	1.20275	0.295958	1.04596	0.602701	0.279075	2.97708e-05	0.207182	4.48523e-05	0.00577893					agenet domain-containing protein
At2g17280	1.04767	0.134704	0.91015	0.61471	0.931997	0.362722	0.972967	0.244651	0.290148	1.49902e-06	1.54165	0.00908877	0.0059034					phosphoglycerate/bisphosphoglycerate mutase family protein
At3g62150	0.712633	0.0650283	1.15215	0.390355	0.791086	0.00489691	1.22183	0.269875	2.2777	0.0062944	0.489343	0.000490361	0.0059034					PGP21__PGP21 (P-GLYCOPROTEIN 21); ATPase, coupled to transmembrane movement of substances
At1g64400	1.26133	0.177613	1.31022	0.0814084	0.967515	0.819564	0.757041	0.344067	0.17113	8.86865e-07	1.76664	0.0314745	0.00592418	+				long-chain-fatty-acid--CoA ligase, putative / long-chain acyl-CoA synthetase, putative
At3g10940	1.33928	0.00152085	0.773969	0.666374	0.780688	0.577611	0.681862	0.0922918	0.136694	7.54169e-05	1.58063	0.027335	0.00592418					protein phosphatase-related
At2g39350	1.46746	0.0601382	1.24121	0.180514	0.881054	0.513895	1.35861	0.00173317	5.12812	0.000298097	1.42267	0.0424512	0.00598098					ABC transporter family protein
At1g32500	1.01095	0.930382	1.13237	0.252766	0.705739	0.280574	0.748465	0.000277925	0.387856	7.0187e-06	0.997583	0.973594	0.00598098					ATNAP6__ATNAP6 (NON-INTRINSIC ABC PROTEIN 6); protein binding
At3g12930	0.882313	0.0245462	1.07559	0.568603	0.85675	0.476042	0.796126	0.0337489	0.291233	0.000110977	0.807676	0.00581751	0.00611267					similar to unknown [Populus trichocarpa] (GB:ABK94112.1); contains InterPro domain Iojap-related protein (InterPro:IPR004394)
At5g11000	0.92855	0.529743	1.05222	0.757827	0.63887	0.00808791	0.9857	0.818589	2.99054	6.5891e-07	0.759769	0.0810017	0.00611267					similar to unknown protein [Arabidopsis thaliana] (TAIR:AT2G25200.1); similar to hypothetical protein [Vitis vinifera] (GB:CAN69699.1); contains InterPro domain Protein of unknown function DUF868, plant (InterPro:IPR008586)
At5g44020	0.633425	0.00651261	1.21287	0.0577299	0.970704	0.798522	1.03752	0.58879	1.68414	0.00377352	0.304629	0.000209786	0.00611267					acid phosphatase class B family protein
At2g43680	1.09499	0.0887045	1.23857	0.249786	0.830746	0.201034	1.28108	0.0051599	1.95097	2.57155e-05	1.13805	0.259887	0.00622264					IQD14__IQD14; calmodulin binding
At1g50290	1.24996	0.131356	1.14775	0.257988	1.41923	0.0169757	0.989932	0.032078	5.69532	1.32937e-05	0.928586	0.693643	0.00655898					unknown protein
At5g38690	0.952841	0.0643722	0.814498	0.144496	1.62988	0.039361	1.20761	0.499014	0.188406	1.46473e-06	1.06536	0.755811	0.00731272					similar to unknown protein [Arabidopsis thaliana] (TAIR:AT1G67780.1); similar to unnamed protein product [Vitis vinifera] (GB:CAO49292.1); contains InterPro domain DDT (InterPro:IPR004022)
At5g45170	1.07341	0.0202844	1.03691	0.541017	0.983796	0.942144	1.12993	0.582958	0.183111	0.000285204	2.39904	0.000127576	0.00739397					CbbY protein-related
At3g50790	1.22936	0.0459443	1.16157	0.00255644	0.474802	0.0499939	0.898719	0.193182	0.493529	0.000481595	0.971244	0.395534	0.00739397	+	+			late embryogenesis abundant protein, putative / LEA protein, putative
At4g18270	1.10144	0.0941854	0.998835	0.629532	1.0556	0.44417	0.999475	0.793904	0.107884	1.487e-07	1.92313	0.0792766	0.00766382		+			ATTRANS11__ATTRANS11 (Arabidopsis thaliana translocase 11); catalytic
At3g13235	0.927753	0.539366	0.969437	0.514959	0.754025	0.00645013	0.982546	0.870835	2.33814	3.11638e-06	1.15892	0.0518791	0.00766382					ubiquitin family protein
At3g16780	0.813295	0.000580969	0.910709	0.0141621	0.612345	0.0738754	0.930807	0.573534	0.557631	0.114545	0.867933	0.00610128	0.00766382					60S ribosomal protein L19 (RPL19B)
At3g15760	1.09201	0.179003	0.886266	0.430192	0.807063	0.51538	0.756299	0.314758	2.61771	0.000320208	1.78623	6.82681e-05	0.00778579					similar to unknown protein [Arabidopsis thaliana] (TAIR:AT1G52565.1); similar to unnamed protein product [Vitis vinifera] (GB:CAO62742.1)
At1g03560	0.940207	0.254886	1.2469	0.0120935	0.77432	0.135238	0.802801	0.0230834	0.354637	0.00042065	0.698193	0.0671358	0.00778579					pentatricopeptide (PPR) repeat-containing protein
At2g44130 At2g44140	2.13417	0.00033745	11.1819	0.00855371	1.41518	0.429553	5.45356	0.00276338	1.41169	0.329888	1.76257	0.328931	0.00877821					kelch repeat-containing F-box family protein
At3g18000	1.19691	0.220027	0.784085	0.52849	0.675925	0.189598	0.809945	0.000187911	0.108886	0.000767855	1.7077	0.122931	0.00877821					PEAMT_XIPOTL1_NMT1__NMT1 (N-METHYLTRANSFERASE 1); phosphoethanolamine N-methyltransferase
At1g78410	0.591397	0.123874	0.720296	0.00976202	0.359367	0.232512	0.512122	0.00640954	30.2228	0.0036131	1.62802	0.052613	0.00877821					VQ motif-containing protein
At1g19690	1.19509	0.0654133	0.986804	0.954402	1.25318	0.00692013	0.796745	0.307709	0.654838	0.000766798	1.17905	0.00386504	0.00877821					binding / catalytic/ coenzyme binding
At4g00630	1.17002	0.0235671	1.01987	0.940783	1.05867	0.365454	1.08614	0.748786	0.343998	2.48527e-06	1.15565	0.02403	0.00877821					KEA2__KEA2 (K+ efflux antiporter); potassium:hydrogen antiporter
At2g28900	1.17469	0.00188613	0.890979	0.0116001	0.978746	0.946144	0.895482	0.270462	0.568933	0.00140997	1.10202	0.0469404	0.00877821					ATOEP16-1_ATOEP16-L_OEP16__OEP16 (OUTER ENVELOPE PROTEIN 16); P-P-bond-hydrolysis-driven protein transmembrane transporter
At5g26830	0.968547	0.628149	1.04188	0.555244	0.633501	0.000605813	1.04268	0.129868	2.11552	2.53831e-05	0.876812	0.485421	0.00877821					threonyl-tRNA synthetase / threonine--tRNA ligase (THRRS)
At1g78050	1.21623	0.041736	0.625141	0.0169997	1.01472	0.948115	0.657822	0.295909	0.453091	0.000230943	0.735393	0.00819862	0.00877821					phosphoglycerate/bisphosphoglycerate mutase family protein
At4g28740	1.2009	0.109598	1.11627	0.190252	1.44614	0.143012	1.0205	0.85264	0.224202	7.73596e-05	1.30932	0.00212384	0.00879578					similar to LPA1 (LOW PSII ACCUMULATION1), binding [Arabidopsis thaliana] (TAIR:AT1G02910.1); similar to OSJNBa0043L24.5 [Oryza sativa (japonica cultivar-group)] (GB:CAE04717.1); similar to unnamed protein product [Vitis vinifera] (GB:CAO40509.1)
At5g13770	1.05485	0.545021	1.35876	2.45934e-07	0.715725	0.184214	1.07948	0.403273	0.739972	0.148709	1.16808	0.27572	0.00879578					pentatricopeptide (PPR) repeat-containing protein
At3g16120	0.972849	0.250904	0.907427	0.855787	1.48708	0.324797	1.14232	0.0975093	2.81491	2.04478e-07	1.08059	0.305222	0.00879578					dynein light chain, putative
At4g20780	0.716961	0.124889	0.829653	0.0313002	0.773848	0.307925	0.630129	0.169548	3.50736	0.0231409	0.49429	9.23849e-05	0.00882697					calcium-binding protein, putative
At3g27960	0.8986	0.642916	1.24146	0.0958714	1.08759	0.683551	1.00873	0.890856	0.130131	6.10866e-06	0.329149	0.00223135	0.00981803					kinesin light chain-related
At4g39940	1.04566	0.265569	0.754704	0.204397	0.594163	0.10004	0.648482	0.00581293	2.32214	0.00276727	2.87786	0.00621917	0.0101103					AKN2__AKN2 (APS-KINASE 2); ATP binding / kinase/ transferase, transferring phosphorus-containing groups
At2g41680	0.944333	0.193167	1.06758	0.627148	0.607955	0.037264	0.975868	0.757129	0.318386	9.439e-06	0.778437	0.0209306	0.0115847					thioredoxin reductase, putative / NADPH-dependent thioredoxin reductase, putative
At2g20050	0.611781	0.267873	0.970584	0.277549	0.975861	0.544911	1.27402	0.124815	0.268167	1.93327e-05	0.621635	0.00691639	0.0115847					protein serine/threonine phosphatase
At3g18830	1.03794	0.815433	0.940019	0.383388	0.532759	0.0107418	0.872463	0.042104	1.74954	0.00481807	1.18438	0.00107642	0.0120323					ATPLT5__ATPLT5 (POLYOL TRANSPORTER 5); D-ribose transmembrane transporter/ D-xylose transmembrane transporter/ carbohydrate transmembrane transporter/ galactose transmembrane transporter/ glucose transmembrane transporter/ glycerol transmembrane transport
At5g44680	0.653615	0.00656333	1.08889	0.728483	0.726483	0.231864	0.679997	0.146535	0.484109	0.0123348	0.503329	0.000369639	0.0120323					methyladenine glycosylase family protein
At1g18540	1.06105	0.21041	0.939347	0.255729	0.649089	0.0373679	0.933904	0.00915121	0.274551	0.000376357	0.690691	0.1121	0.0122803					60S ribosomal protein L6 (RPL6A)
At3g13310	1.78766	0.00572283	3.5986	0.00101694	1.56446	0.634475	3.40808	0.0064389	2.5954	0.140737	1.54551	0.240897	0.0122989		+			DNAJ heat shock N-terminal domain-containing protein
At2g05830	1.18133	0.18439	1.02313	0.838379	0.898191	0.525645	0.882313	0.000324793	0.160087	0.000570887	0.744898	0.0537497	0.0122989					eukaryotic translation initiation factor 2B family protein / eIF-2B family protein
At1g52890	1.74707	0.017299	0.672245	0.214679	0.604601	0.48239	0.859748	0.271991	11.5734	0.00165475	1.62548	0.00109832	0.0124156				+	ANAC019__ANAC019 (Arabidopsis NAC domain containing protein 19); transcription factor
At1g23830	1.02017	0.832532	0.914137	0.796638	0.551139	0.0262649	0.860836	0.000706423	4.37885	0.000237459	1.52514	0.300289	0.0124156					similar to unknown protein [Arabidopsis thaliana] (TAIR:AT1G23840.1); similar to unnamed protein product [Vitis vinifera] (GB:CAO14801.1)
At4g02340	1.21881	0.00747223	1.11844	0.149004	0.659277	0.0581808	0.965682	0.191164	0.499149	0.000245685	0.979329	0.281514	0.0124156					epoxide hydrolase, putative
At3g13845	1.21669	0.062213	0.906426	0.695111	0.511308	0.0381495	0.882446	0.454178	3.38908	3.12115e-06	0.707833	0.361103	0.0124156					unknown protein
At5g50030	1.01419	0.348377	0.998333	0.527675	0.71368	0.000349687	0.999388	0.774353	1.44998	7.32366e-05	1.04333	0.251484	0.0125705					invertase/pectin methylesterase inhibitor family protein
At3g56240	1.11087	0.194888	0.905313	0.0125738	0.791431	0.222095	0.977978	0.792403	3.32542	3.4556e-05	1.1372	0.0670212	0.0130573					CCH_ATX1__CCH (COPPER CHAPERONE)
At1g51160	1.19447	0.0193213	0.893946	0.0314721	1.16044	0.446271	0.868674	0.0114907	0.631562	0.00361582	1.11192	0.0876095	0.0130573					synbindin, putative
At5g67290	0.961139	0.411613	0.962918	0.576233	0.732244	0.165072	1.10044	0.00885522	0.796608	0.0040908	0.712729	0.00078568	0.0140134					FAD-dependent oxidoreductase family protein
At2g37750	0.845831	0.362048	1.14876	0.6309	1.59433	0.0247912	1.17457	0.0620383	9.30657	1.17924e-05	0.952428	0.289632	0.0142687					unknown protein
At3g13460	0.933878	0.296615	1.1675	0.127525	0.934774	0.325957	1.20862	0.0914681	3.72582	1.92333e-06	0.945567	0.554139	0.0142687					ECT2__ECT2
At1g16610	1.35126	0.0176403	0.891175	0.274021	0.761332	0.0236742	1.01318	0.296213	0.475403	0.0015742	0.710299	0.0223412	0.0142687					SR45__SR45 (arginine/serine-rich 45); RNA binding
At5g58770	1.61948	0.0282997	1.82103	0.174702	1.53123	0.358609	0.971318	0.766634	0.173678	1.26915e-05	1.09435	0.0719581	0.0143742					dehydrodolichyl diphosphate synthase, putative / DEDOL-PP synthase, putative
At5g04140	1.14955	0.22936	1.06314	0.745036	0.704787	0.0796688	1.07709	0.280373	0.552157	0.00060511	0.819047	0.000543434	0.0143742					GLU1_GLS1_GLUS__GLS1/GLU1/GLUS (FERREDOXIN-DEPENDENT GLUTAMATE SYNTHASE 1)
At1g21140	0.585347	0.0743473	0.749485	0.0634965	1.43229	0.178826	1.0978	0.504027	7.58396	7.5893e-05	1.55114	0.0434156	0.0144648					nodulin, putative
At5g02030	1.1396	0.0958766	0.984199	0.166181	0.524895	0.0133696	1.09219	0.530153	2.25774	0.000757931	1.49494	0.0165325	0.0144648				+	HB-6_RPL_LSN_BLH9_BLR_PNY_RPL_VAN__LSN (LARSON); DNA binding / transcription factor
At3g06410	1.3302	0.00777111	1.05172	0.837961	1.03827	0.917064	0.800612	0.0136205	0.440289	0.0107159	1.47204	0.00157861	0.0144648	+				nucleic acid binding
At2g44060	1.15575	0.105714	0.982927	0.802984	0.846847	0.125992	0.929817	0.0628129	0.468771	0.000436491	1.18834	0.00458835	0.0144648					late embryogenesis abundant family protein / LEA family protein
At4g04350	1.15872	0.284982	1.12322	0.454199	0.645795	0.127531	1.11952	0.178936	0.535633	6.98727e-05	0.894016	0.00684237	0.0144648					EMB2369__EMB2369 (EMBRYO DEFECTIVE 2369); ATP binding / aminoacyl-tRNA ligase
At3g57180	0.962391	0.698663	1.45202	0.0714807	0.775816	0.0934877	1.21676	0.00351815	0.353104	0.00269394	0.705023	0.0311863	0.0144648					GTP binding
At3g02790	1.32438	0.0943632	0.704673	0.0680182	0.771548	0.422375	0.644705	0.12301	0.486064	3.58259e-05	0.672923	0.115143	0.0144648				+	zinc finger (C2H2 type) family protein
At2g28470	1.15063	0.122933	0.920215	0.741985	1.1368	0.484865	1.19984	0.305174	0.388106	7.11367e-05	1.53343	0.00151551	0.014554					BGAL8__BGAL8 (BETA-GALACTOSIDASE 8); beta-galactosidase
At3g12110	0.938935	0.705575	0.998114	0.453907	0.866866	0.303195	0.978335	0.445646	0.40991	0.00016756	0.399141	0.000202774	0.014554					ACT11__ACT11 (ACTIN-11); structural constituent of cytoskeleton
At4g08280	1.08117	0.466127	0.925482	0.589663	1.91256	0.0550958	0.796847	0.234758	0.151708	9.77625e-07	0.975952	0.454318	0.0148606					similar to unnamed protein product [Vitis vinifera] (GB:CAO61844.1); contains InterPro domain Glutaredoxin 2 (InterPro:IPR008554); contains InterPro domain Thioredoxin-like fold (InterPro:IPR012336); contains InterPro domain Thioredoxin fold (InterPro:IPR
At2g32040	1.00962	0.842696	1.01786	0.878864	0.797306	0.377283	0.838265	0.148585	0.473422	2.40463e-06	0.941422	0.0154769	0.0148606					integral membrane transporter family protein
At3g13000	1.18152	0.241832	0.973022	0.19549	1.04469	0.682753	0.973857	0.318328	0.346793	2.27807e-06	0.567879	0.0665173	0.0148606					transcription factor
At2g37770	1.48263	0.0410189	0.985175	0.971048	1.52783	0.100819	1.1652	0.00541579	0.436799	0.0070193	0.67316	0.0105108	0.0148796					aldo/keto reductase family protein
At3g07390	0.932664	0.593696	0.922941	0.753183	0.548316	0.00584054	0.65325	0.0530774	4.28511	0.000239364	2.0571	0.0498373	0.0148999					AIR12__AIR12 (Auxin-Induced in Root cultures 12); extracellular matrix structural constituent
At1g66150	0.815382	0.0559138	1.14159	0.195829	0.803968	0.231327	0.963845	0.0720711	0.473196	0.01039	0.568006	0.00087113	0.0148999					TMK1__TMK1 (TRANSMEMBRANE KINASE 1)
At3g46530	1.02901	0.282468	0.926267	0.342931	0.936145	0.320128	1.00209	0.442784	0.0117198	5.60966e-07	1.1893	0.219332	0.0149852					RPP13__RPP13 (RECOGNITION OF PERONOSPORA PARASITICA 13); ATP binding
At1g67500	1.06698	0.00230955	1.0958	0.474397	1.29403	0.377504	2.28117	0.0154087	0.522376	0.00553478	0.782304	0.0524319	0.0157885					ATREV3__ATREV3 (Arabidopsis thaliana recovery protein 3); DNA binding
At1g75760	0.85431	0.171149	1.16673	0.304166	2.01598	0.0195781	0.971783	0.801532	0.697119	0.0873418	0.458713	2.60541e-05	0.0157885		+			ER lumen protein retaining receptor family protein
At3g20770	0.885908	0.0382924	1.17707	0.0109123	1.03568	0.637251	0.979711	0.701391	1.74473	9.5555e-05	0.963414	0.106761	0.01589		+		+	EIN3__EIN3 (ETHYLENE-INSENSITIVE3); transcription factor
At3g51910	1.01253	0.832615	1.46128	0.0437642	1.18693	0.54962	1.4664	0.0296253	3.38482	1.22886e-05	0.586211	0.264133	0.01589				+	AT-HSFA7A_HSFA7A__AT-HSFA7A (Arabidopsis thaliana heat shock transcription factor A7A); DNA binding / transcription factor
At3g60810	1.29538	0.00402352	1.09489	0.39152	1.35627	0.00649039	0.940737	0.0852927	0.322391	0.00354796	0.909587	0.631862	0.0159115		+			similar to unnamed protein product [Vitis vinifera] (GB:CAO24482.1); contains InterPro domain Protein of unknown function DUF1499 (InterPro:IPR010865)
At4g11000	1.03495	0.126628	0.99772	0.602208	0.524574	0.225127	0.62849	0.273017	15.5013	1.13097e-05	1.46062	0.0388488	0.0159722					ankyrin repeat family protein
At5g58350	1.15894	0.0921931	1.05369	0.766954	0.930585	0.28986	1.13994	0.573907	5.23396	4.49711e-05	1.45177	0.00391177	0.0159722					WNK4_ZIK2__WNK4 (Arabidopsis WNK kinase 4); kinase
At1g15340	0.897862	0.0508675	1.08735	0.263876	0.751773	0.157443	1.1981	0.0237701	0.486738	4.94312e-05	1.03571	0.814218	0.0159722					MBD10__MBD10 (methyl-CpG-binding domain 10); DNA binding
At1g27540 At1g27580	1.02738	0.828263	1.04446	0.678357	0.92767	0.583718	0.983201	0.824526	17.925	5.4484e-06	0.773314	0.00139732	0.0159722					F-box family protein
At5g48880	1.18628	0.0794481	0.756418	0.337278	0.792946	0.30899	0.683882	0.000769514	0.112423	0.00209948	1.72215	0.16155	0.0161962					KAT5_PKT1_KAT5_PKT2__KAT5/PKT1/PKT2 (PEROXISOMAL 3-KETO-ACYL-COA THIOLASE 1, PEROXISOMAL 3-KETO-ACYL-COA THIOLASE 2); acetyl-CoA C-acyltransferase
At2g40780	1.04978	0.520173	0.880513	0.341757	1.10729	0.725513	0.845797	0.300053	0.436747	0.000202084	0.69683	0.000274132	0.0161962					RNA binding / translation initiation factor
At1g66100	1.00019	0.932529	0.999126	0.707003	1.0067	0.814936	0.999575	0.829912	0.00557214	7.34913e-09	0.995508	0.691674	0.0165163					thionin, putative
At2g18230	1.62907	0.00559672	0.736722	0.467533	1.29082	0.307937	0.919565	0.270611	0.0903114	1.86315e-05	0.851634	0.566248	0.0165163					ATPPA2__ATPPA2 (ARABIDOPSIS THALIANA PYROPHOSPHORYLASE 2); inorganic diphosphatase/ pyrophosphatase
At1g17990 At1g18020	1.15977	0.151004	0.750005	0.580159	0.828541	0.0503317	0.795062	0.00689499	0.435732	0.000816552	0.779752	0.0916725	0.0165163					12-oxophytodienoate reductase, putative
At3g60245	1.01403	0.290582	0.969819	0.407321	0.530239	0.000761111	0.975656	0.644809	0.591235	0.000302678	0.88367	0.13463	0.0167251					60S ribosomal protein L37a (RPL37aC)
At1g58807 At1g59124	1.05258	0.688054	0.971501	0.792608	0.578106	0.0258581	1.22489	0.00853847	0.283435	2.92741e-05	1.10051	0.690874	0.0169135					disease resistance protein (CC-NBS-LRR class), putative / PRM1 homolog, putative
At4g36780	1.19408	0.0981836	1.01767	0.849033	1.26058	0.130221	0.667794	0.426884	0.770225	0.00384197	0.631746	0.000138175	0.0169135				+	brassinosteroid signalling positive regulator-related
At4g27560 At4g27570	1.24938	0.0596294	0.790259	0.0839182	1.03266	0.896325	0.418802	0.0333085	0.326392	0.000173659	2.34078	0.0993238	0.0169605					glycosyltransferase family protein
At3g12520	1.20717	0.0173089	0.995701	0.971133	0.857265	0.229394	0.944148	0.699176	0.145326	2.22605e-06	1.49487	0.430966	0.0169605					SULTR4;2__SULTR4;2 (sulfate transporter 4;2); sulfate transmembrane transporter
At1g16340	1.22279	0.0828397	0.845817	0.110772	0.6857	0.142632	0.911272	0.239923	0.590611	6.62125e-05	0.734979	0.123805	0.0169605					ATKDSA2_ATKSDA__ATKDSA2/ATKSDA
At5g53500	0.870683	0.283607	0.96352	0.298803	1.04555	0.769488	0.657138	0.294602	0.393975	7.13954e-05	0.540267	0.00183966	0.0169605					WD-40 repeat family protein
At4g37000	1.22363	0.00212662	1.17787	0.295087	0.769349	0.602158	0.778913	0.0456785	0.328348	0.00034374	1.09369	0.44617	0.0171148					ACD2_ATRCCR__ACD2 (ACCELERATED CELL DEATH 2)
At5g59130	1.25289	0.0431362	0.99898	0.670973	0.880838	0.339426	0.999535	0.819152	0.0818087	2.16496e-05	2.16793	0.016325	0.01762					subtilase family protein
At5g23690	1.27695	0.0395097	1.03435	0.705607	1.12726	0.657343	1.0055	0.385464	0.362744	1.45662e-05	0.646743	0.0274372	0.01762					polynucleotide adenylyltransferase family protein
At5g66950	1.01898	0.870251	1.16504	0.429369	0.992735	0.984663	1.38642	0.00117204	0.615494	0.000937552	0.601105	0.00699934	0.01762					catalytic/ pyridoxal phosphate binding
At4g10060	1.14092	0.0804893	0.806962	0.448019	0.56477	0.0486282	0.826707	0.0321675	0.195716	0.000325217	1.19262	0.159699	0.0178711					catalytic
At4g08690	1.06922	0.276789	0.884243	0.365518	1.04832	0.730007	0.812414	0.0239597	0.48374	0.000150122	1.38462	0.0112127	0.0179484					SEC14 cytosolic factor family protein / phosphoglyceride transfer family protein
At3g48640	0.672698	0.151533	0.999427	0.793907	1.03802	0.901987	0.583021	0.123681	21.8426	3.94312e-06	2.94202	0.0571434	0.0179869					similar to unknown protein [Arabidopsis thaliana] (TAIR:AT5G66670.2); similar to unknown protein [Arabidopsis thaliana] (TAIR:AT5G66670.1)
At2g32240	0.927723	0.50769	1.02377	0.65641	0.642959	0.193609	1.14026	0.583416	4.97236	9.60306e-08	1.01645	0.844359	0.0179869					similar to unknown protein [Arabidopsis thaliana] (TAIR:AT1G05320.1); similar to unknown protein [Arabidopsis thaliana] (TAIR:AT1G05320.3); similar to unknown protein [Arabidopsis thaliana] (TAIR:AT1G05320.2); similar to unnamed protein product [Vitis vin
At1g12270	0.903807	0.00884277	1.02602	0.685658	0.834968	0.164485	1.12007	0.00734274	0.534876	0.000993859	0.959252	0.438647	0.0184611					stress-inducible protein, putative
At2g42600	1.25682	0.00083747	0.988434	0.970265	0.566977	0.160644	1.08244	0.109765	0.516834	0.00151572	1.10412	0.156723	0.0191314					ATPPC2__ATPPC2 (PHOSPHOENOLPYRUVATE CARBOXYLASE 2); phosphoenolpyruvate carboxylase
At4g26700	1.2379	0.000115258	1.08213	0.277678	0.723834	0.0678627	1.10984	0.341385	0.528141	0.00848142	0.923337	0.5434	0.0191314					ATFIM1__ATFIM1 (Arabidopsis thaliana fimbrin 1); actin binding
At1g32900	1.2732	0.0474675	0.999103	0.699362	0.850269	0.0568462	0.999661	0.865593	0.0586099	3.3333e-05	2.48392	0.0649027	0.0191922					starch synthase, putative
At1g61800	1.24835	0.0167915	0.595172	0.210896	0.686077	0.140422	0.787545	0.370122	10.9295	2.33438e-05	0.946686	0.823874	0.0191922					GPT2__GPT2 (glucose-6-phosphate/phosphate translocator 2); antiporter/ glucose-6-phosphate transmembrane transporter
At5g39980	0.859941	0.139188	1.00724	0.935913	1.16036	0.337643	0.891974	0.0347156	0.34721	0.000611126	0.54815	0.00378882	0.0191922					pentatricopeptide (PPR) repeat-containing protein
At4g20130	1.06573	0.702222	1.03698	0.776095	0.539866	0.143318	1.01084	0.895942	0.622258	9.08502e-05	0.647632	0.000605633	0.0202983					PTAC14__PTAC14 (PLASTID TRANSCRIPTIONALLY ACTIVE14)
At5g61570	1.4266	0.0589343	0.906336	0.363093	1.10602	0.327444	0.884664	0.242793	0.480373	3.14098e-05	0.489213	0.0747256	0.0207054					protein kinase family protein
At2g30930	0.697718	0.00951385	0.985442	0.875216	0.92386	0.207189	0.904367	0.189559	2.49972	0.000644729	0.417249	0.0200027	0.0214166					similar to unknown protein [Arabidopsis thaliana] (TAIR:AT1G06540.1)
At2g18380	0.977089	0.754822	0.853637	0.0975735	0.80766	0.0575455	1.25526	0.301384	1.61594	4.80553e-05	1.46237	0.0711728	0.0216671				+	transcription factor
At4g39960	0.889411	0.127176	0.949083	0.773027	1.311	0.337455	1.01811	0.301377	0.118688	7.33026e-06	0.819699	0.0592213	0.0216671					DNAJ heat shock family protein
At2g45520	0.854032	0.301707	0.904683	0.443801	0.498679	0.000786745	0.80735	0.0275581	0.696072	0.013658	0.760305	0.111309	0.0216723					similar to unnamed protein product [Vitis vinifera] (GB:CAO24409.1)
At4g35090	1.04563	0.720177	1.11607	0.124084	1.24554	0.307306	1.19543	0.0717209	0.124219	3.87087e-05	0.857062	0.0584883	0.0216811					CAT2__CAT2 (CATALASE 2); catalase
At4g30270	0.821809	0.397106	1.06894	0.219526	1.17649	0.451902	1.06573	0.366811	4.13368	2.29305e-06	0.860998	0.13878	0.0218697					MERI5B_BRU1_MERI-5__MERI5B (MERISTEM-5); hydrolase, acting on glycosyl bonds / xyloglucan:xyloglucosyl transferase
At1g53160	1.27625	0.140548	0.781411	0.0622672	0.992087	0.778416	0.843887	0.141487	0.0736572	1.0168e-05	0.722503	0.465601	0.0218697				+	SPL4__SPL4 (SQUAMOSA PROMOTER BINDING PROTEIN-LIKE 4); DNA binding / transcription factor
At5g67150	0.954308	0.761728	0.914293	0.784595	0.888194	0.486697	0.678889	0.0713048	0.415159	5.32404e-05	2.58578	0.00443223	0.0219679					transferase family protein
At1g11410	1.30826	0.00818812	0.933861	0.804289	0.901097	0.360968	1.03866	0.215587	0.293578	5.09889e-05	1.32013	0.182957	0.0219679					S-locus protein kinase, putative
At5g67030	1.02834	0.464776	1.09209	0.0851272	0.749286	0.172261	1.22042	0.0227885	0.263662	0.000143024	1.29704	0.21883	0.0219679					ABA1_ATZEP_IBS3_LOS6_NPQ2_ZEP__ABA1 (ABA DEFICIENT 1); zeaxanthin epoxidase
At5g12860	1.10327	0.217159	1.02618	0.880625	0.757272	0.370379	1.07814	0.00114968	0.362709	9.93126e-05	0.962938	0.594234	0.0219679					DIT1__DIT1 (DICARBOXYLATE TRANSPORTER 1)
At5g27450	0.954153	0.342926	0.883531	0.153658	1.6686	0.0389454	0.878268	0.0946321	0.575093	7.65388e-05	0.871263	0.315843	0.0219679					MK_MVK__MK/MVK; mevalonate kinase
At3g14650	1.01161	0.792502	1.19795	0.106318	1.03017	0.855715	0.909435	0.135061	0.121772	2.56764e-06	0.780705	0.188787	0.0219679					CYP72A11__CYP72A11 (cytochrome P450, family 72, subfamily A, polypeptide 11); oxygen binding
At1g18390	0.865545	0.079326	0.791939	0.465583	0.706957	0.0052875	0.764264	0.471188	3.54457	0.000227818	1.44016	0.23639	0.0220216					protein kinase family protein
At4g24670	0.863122	0.0152734	0.949656	0.91357	1.18876	0.426094	0.755904	0.190426	0.160004	0.00110653	0.515507	0.00408231	0.0223974					alliinase family protein
At1g78580	1.1358	0.214977	0.940838	0.807373	0.56913	0.0967132	0.906519	0.0434754	0.35883	0.000256072	1.21727	0.0277376	0.0224721					ATTPS1_TPS1__ATTPS1 (TREHALOSE-6-PHOSPHATE SYNTHASE); transferase, transferring glycosyl groups
At5g37990	0.963761	0.868165	0.747567	0.489956	1.05877	0.456177	0.999542	0.828327	0.183767	1.21716e-07	0.986125	0.26811	0.0225198					S-adenosylmethionine-dependent methyltransferase
At2g21970	1.16829	0.124879	0.868307	0.0916125	1.75185	0.237372	0.956827	0.587022	0.219831	0.00283864	1.24314	0.00117645	0.0226206					SEP2__SEP2 (STRESS ENHANCED PROTEIN 2)
At3g20440	0.905867	0.446958	0.9331	0.638348	0.711098	0.0474969	0.956913	0.312312	0.272067	0.000174535	0.360685	0.00740957	0.022944					BE1_EMB2729__BE1/EMB2729 (BRANCHING ENZYME 1); alpha-amylase
At1g59700	1.298	0.0197369	0.997907	0.980431	1.01174	0.80501	0.984701	0.935851	0.230303	9.57942e-06	1.61238	0.0402108	0.0232362					ATGSTU16__ATGSTU16 (Arabidopsis thaliana Glutathione S-transferase (class tau) 16); glutathione transferase
At5g46350	0.92145	0.571621	1.30778	0.508283	1.20744	0.389863	1.18012	0.269137	2.6587	9.5129e-05	2.46795	0.00197427	0.0234233				+	WRKY8__WRKY8 (WRKY DNA-binding protein 8); transcription factor
At1g56650	1.5221	0.000937008	0.998673	0.571912	0.929114	0.667784	0.999427	0.783889	0.101133	0.000596409	1.28904	0.0377409	0.0238907				+	ATMYB75_PAP1_MYB75_SIAA1__PAP1 (PRODUCTION OF ANTHOCYANIN PIGMENT 1); DNA binding / transcription factor
At3g52180	1.19292	0.0211166	0.912175	0.735839	0.749182	0.131311	0.829802	0.13944	0.198305	5.40045e-05	1.19833	0.424528	0.0238907					ATPTPKIS1_DSP4_SEX4__ATPTPKIS1/DSP4/SEX4 (STARCH-EXCESS 4); protein tyrosine/serine/threonine phosphatase
At5g03200	1.30489	0.0187948	0.952153	0.263774	1.00091	0.974105	0.999549	0.828671	0.0770929	1.82404e-06	0.998471	0.882989	0.0238907					zinc finger (C3HC4-type RING finger) family protein
At5g38520	1.20709	0.0590875	1.14797	0.0223672	0.719415	0.455316	0.868223	0.133304	0.401452	0.000133791	0.973516	0.599066	0.0238907					hydrolase, alpha/beta fold family protein
At1g54490	1.16852	0.0105917	0.921021	0.59898	1.08847	0.370133	1.23887	0.0826458	0.687476	9.32e-05	0.966232	0.351095	0.0238907					AIN1_EIN5_XRN4__AIN1 (ACC INSENSITIVE 1); 5'-3' exonuclease/ nucleic acid binding
At1g66130	1.24646	0.000158068	1.04776	0.179557	0.905844	0.521512	0.879138	0.384594	0.63797	0.00873063	0.751139	0.130016	0.0238907					oxidoreductase N-terminal domain-containing protein
At3g26030	1.15626	0.363198	1.1442	0.200015	1.42398	0.0532811	1.0962	0.320246	0.652249	0.00139848	0.719672	0.00356267	0.0238907					ATB' DELTA__ATB' DELTA (Arabidopsis thaliana serine/threonine protein phosphatase 2A 55 kDa regulatory subunit B prime delta); protein phosphatase type 2A regulator
At3g24050	0.85892	0.0325998	1.00968	0.956849	0.84445	0.356665	0.970112	0.81005	3.6023	6.9517e-06	0.646391	0.09825	0.0238907				+	GATA transcription factor 1 (GATA-1)
At4g35910	0.911041	0.309535	0.88776	0.0557387	1.14252	0.362497	1.143	0.256502	0.593253	0.00535421	0.637218	0.000717861	0.0238907					similar to unnamed protein product [Vitis vinifera] (GB:CAO23594.1); contains domain SSF52402 (SSF52402); contains domain PTHR20882:SF1 (PTHR20882:SF1); contains domain PTHR20882 (PTHR20882)
At2g34640	0.963192	0.237903	0.949484	0.700822	0.591459	0.0377572	1.09759	0.0876008	0.314099	0.000593833	0.635123	0.0189667	0.0238907					PTAC12__PTAC12 (PLASTID TRANSCRIPTIONALLY ACTIVE12)
At4g24175	0.801715	0.136322	1.0883	0.74009	0.855142	0.167666	0.725857	0.0761884	0.322465	0.00271947	0.603435	0.00181095	0.0238907					similar to unnamed protein product [Vitis vinifera] (GB:CAO60974.1)
At1g17960	0.584302	0.0625624	0.608947	0.055668	0.46171	0.103018	1.06704	0.499485	6.02724	0.000188288	0.338525	0.194296	0.0238907					threonyl-tRNA synthetase, putative / threonine--tRNA ligase, putative
At5g62920	0.70202	0.0791993	0.865004	0.06892	1.8401	0.156742	0.590769	0.16565	0.301801	0.0184643	0.126996	0.00234038	0.0238907					ARR6__ARR6 (RESPONSE REGULATOR 6); transcription regulator/ two-component response regulator
At5g22270	0.912051	0.675427	0.779032	0.306943	0.537202	0.189387	0.722932	0.152637	13.2699	0.000921678	1.6146	0.00120799	0.0240173					similar to unknown protein [Arabidopsis thaliana] (TAIR:AT5G06270.1); similar to unnamed protein product [Vitis vinifera] (GB:CAO15841.1); similar to hypothetical protein [Vitis vinifera] (GB:CAN79170.1)
At5g01210 At5g01215	0.911025	0.517847	1.10292	0.793936	0.696439	0.00417859	0.979645	0.911744	6.05958	5.40717e-06	1.06566	0.792149	0.0240173					transferase family protein
At3g05850	0.685114	0.0255212	1.17732	0.448577	1.42011	0.0552535	1.6183	0.114661	4.00499	0.000190363	0.862141	0.496802	0.0241306
At5g14120	0.713372	0.0115106	1.13401	0.0233675	0.589833	0.0259313	1.05971	0.411863	1.30361	0.126513	0.584639	0.0188503	0.0241306					nodulin family protein
At3g02690	1.12077	0.288163	1.14392	0.107701	0.484182	0.10783	0.925324	0.126692	0.575133	0.000831957	0.855774	0.0201659	0.0245076					integral membrane family protein
At3g10690	0.856915	0.0953513	0.966608	0.894446	0.659956	0.116659	1.21011	0.579708	0.356715	0.000133934	0.781884	0.00920767	0.0245076					DNA gyrase subunit A family protein
At5g51700	0.929172	0.37737	0.951794	0.399356	0.577564	0.0074753	0.960195	0.433678	2.16024	0.00150271	0.934706	0.00982138	0.0246148					PBS2_ATRAR1_RAR1_RPR2__PBS2 (PPHB SUSCEPTIBLE 2); protein binding / zinc ion binding
At2g38370	1.07718	0.46171	1.23675	0.0814817	1.38536	0.0359688	1.17705	0.295618	0.36671	0.000258251	1.40313	0.0718815	0.025003					similar to unknown protein [Arabidopsis thaliana] (TAIR:AT3G51720.1); similar to unnamed protein product [Vitis vinifera] (GB:CAO48842.1); contains InterPro domain Protein of unknown function DUF827, plant (InterPro:IPR008545)
At3g19480	1.05238	0.441039	1.11999	0.299687	1.10266	0.74494	1.10862	0.0737455	0.0557962	2.62432e-06	0.848551	0.394098	0.025003					D-3-phosphoglycerate dehydrogenase, putative / 3-PGDH, putative
At4g01400	0.920833	0.339472	1.20209	0.207132	0.987219	0.700137	0.982471	0.0193902	0.358541	0.00211364	0.816461	0.0037343	0.025003					pentatricopeptide (PPR) repeat-containing protein
At5g39610	1.50742	0.108128	1.15752	0.699248	0.607171	0.0228732	1.20479	0.175002	19.5123	8.0246e-05	1.16627	0.315353	0.0251673				+	ANAC092_ATNAC2_ATNAC6__ANAC092/ATNAC2/ATNAC6 (Arabidopsis NAC domain containing protein 92); protein heterodimerization/ protein homodimerization/ transcription factor
At5g37360	1.13853	0.100203	0.931165	0.738515	0.689621	0.314422	0.897484	0.325837	0.289663	3.61759e-06	1.18217	0.284905	0.0253771					similar to unnamed protein product [Vitis vinifera] (GB:CAO38751.1)
At4g29490	1.14642	0.0138032	0.941462	0.261003	0.910496	0.347581	0.958819	0.61549	0.524833	0.000149345	0.825919	0.0683019	0.0253771					X-Pro dipeptidase
At5g19770 At5g19780	0.870898	0.058848	1.01503	0.86182	0.873445	0.224637	1.02977	0.661696	0.646427	0.000142505	0.691624	0.00746495	0.0254707					TUA3__TUA3 (tubulin alpha-3)
At4g33950	1.21302	0.0273984	1.11523	0.0702721	1.16073	0.366296	0.956641	0.476808	0.342998	0.00102416	0.552107	0.0231508	0.0254707					OST1_SnRK2.6_SNRK2-6_SNRK2.6_SRK2E_OST1_P44_SRK2E__OST1/P44/SNRK2-6/SRK2E (OPEN STOMATA 1, SNF1-RELATED PROTEIN KINASE 2.6)
At1g09230	1.0737	0.414317	0.923654	0.465707	1.26262	0.285054	1.35976	0.171662	2.07265	5.53657e-06	1.1249	0.155531	0.0255915					RNA recognition motif (RRM)-containing protein
At3g08530 At3g11130	0.979328	0.772217	1.09765	0.526239	0.678653	0.0408125	1.26407	0.0103052	1.77477	0.000162281	0.897369	0.295541	0.0256073					clathrin heavy chain, putative
At1g09390	0.682546	0.112695	0.878006	0.570369	1.44111	0.0151492	0.847724	0.201309	0.117533	4.80923e-05	1.04818	0.892835	0.0258697					GDSL-motif lipase/hydrolase family protein
At5g16180	0.922441	0.495799	1.14509	0.0524195	0.714274	0.026716	1.19107	0.476465	0.458544	0.000308079	0.747865	0.0827298	0.0258697					ATCRS1_CRS1__ATCRS1/CRS1 (ARABIDOPSIS ORTHOLOG OF MAIZE CHLOROPLAST SPLICING FACTOR CRS1)
At5g12350	1.18369	0.115959	1.76854	0.115065	0.538029	0.0259082	1.00149	0.844377	1.93599	0.000122711	0.81297	0.243339	0.0263753					Ran GTPase binding / chromatin binding / zinc ion binding
At1g01560	0.655663	0.144829	0.609089	0.0146133	0.495762	0.0808233	0.439407	0.0939025	9.91326	0.00850594	2.2786	0.0701984	0.0265103					ATMPK11__ATMPK11 (Arabidopsis thaliana MAP kinase 11)
At4g39950	1.21405	0.182441	0.813572	0.0920261	0.515534	0.085427	0.657501	0.0251195	1.74863	0.00274838	1.95466	0.0942463	0.0265103					CYP79B2__CYP79B2 (cytochrome P450, family 79, subfamily B, polypeptide 2); oxygen binding
At5g09230	1.38398	0.0353721	1.13983	0.312471	1.40152	0.366938	1.10468	0.0575432	0.305344	0.0219357	1.2166	0.00172804	0.0265103					SRT2__SRT2
At5g56910	0.965359	0.544941	0.955126	0.265456	1.14196	0.0572527	1.00246	0.765469	0.17131	3.15489e-06	1.18601	0.449192	0.0265103		+			cysteine protease inhibitor
At1g71480	1.14199	0.153202	1.14016	0.175911	1.12622	0.354071	0.940018	0.44705	0.0922007	1.23061e-05	1.16461	0.184053	0.0265103					nuclear transport factor 2 (NTF2) family protein
At1g71720	0.99353	0.957376	1.14228	0.0158981	0.694603	0.179567	1.05323	0.35	0.488277	1.17317e-05	1.01148	0.794646	0.0265103					S1 RNA-binding domain-containing protein
At2g44420	1.00948	0.901892	1.03136	0.636919	1.39699	0.197972	1.03452	0.278566	0.314442	3.85492e-07	0.961871	0.755494	0.0265103					protein N-terminal asparagine amidohydrolase family protein
At5g40660	0.922969	0.278611	1.0225	0.846061	1.20706	0.120566	0.888572	0.0875785	0.382854	2.95158e-05	0.886426	0.131813	0.0265103					ATP12 protein-related
At5g40600	0.874472	0.0541282	1.03561	0.857681	1.54574	0.0791433	1.04729	0.642024	0.299555	7.62335e-06	0.876299	0.533166	0.0265103					EMB1875__similar to unknown protein [Arabidopsis thaliana] (TAIR:AT3G27420.1); similar to hypothetical protein [Vitis vinifera] (GB:CAN82033.1); similar to unnamed protein product [Vitis vinifera] (GB:CAO14664.1)
At5g44340	0.871269	0.187283	1.05107	0.250093	0.864012	0.268036	0.956145	0.557481	1.76954	8.71299e-05	0.834326	0.0154499	0.0265103					TUB4__TUB4 (tubulin beta-4 chain)
At2g28605	0.921584	0.50089	0.974466	0.6302	1.12087	0.624265	0.845476	0.119431	0.325875	4.50835e-06	0.834101	0.0907363	0.0265103					Identical to PsbP-related thylakoid lumenal protein 3, chloroplast precursor [Arabidopsis Thaliana] (GB:Q8VY52;GB:P83050;GB:Q8S8B1); similar to unnamed protein product [Vitis vinifera] (GB:CAO71682.1); contains InterPro domain Mog1/PsbP/DUF1795, alpha/bet
At2g28930	1.0005	0.992351	1.20311	0.300218	0.917849	0.745326	1.05311	0.800325	0.404854	9.33295e-06	0.740817	0.00555328	0.0265103					APK1B__APK1B (Arabidopsis protein kinase 1B); kinase
At5g10360	0.907233	0.0433749	0.976783	0.622342	0.836608	0.237067	0.866101	0.00220057	0.552812	0.00414491	0.737041	0.163499	0.0265103					EMB3010__EMB3010 (EMBRYO DEFECTIVE 3010); structural constituent of ribosome
At5g13520	1.16135	0.201913	0.896223	0.740225	1.3099	0.549409	1.21487	0.0188136	0.148253	2.77327e-05	0.614466	0.225203	0.0265103					peptidase M1 family protein
At5g42240	0.913644	0.0935553	1.0133	0.821353	0.753955	0.0818578	0.84933	0.214561	0.374019	0.000330366	0.602307	0.0218488	0.0265103					SCPL42__SCPL42 (serine carboxypeptidase-like 42); serine carboxypeptidase
At1g35720	1.22561	0.000204466	0.998301	0.966702	1.2995	0.291592	0.917377	0.598946	0.270895	0.00306954	1.43141	0.0930221	0.0266108					ANNAT1_ATOXY5_OXY5__ANNAT1 (ANNEXIN ARABIDOPSIS 1); calcium ion binding / calcium-dependent phospholipid binding
At1g28400	0.8985	0.0276276	0.812215	0.662362	0.581645	0.469332	0.855508	0.165753	0.374706	6.87539e-05	1.414	0.102131	0.026758					similar to unknown protein [Arabidopsis thaliana] (TAIR:AT2G33850.1); similar to unknown [Brassica napus] (GB:AAC06020.1)
At1g64770	0.966787	0.216301	1.16946	0.102267	1.01568	0.963279	0.96737	0.679626	0.0811424	8.22197e-06	0.846878	0.0858284	0.0270613					carbohydrate binding / catalytic
At5g40890	0.733971	0.058781	1.26171	0.103118	1.23388	0.202458	1.17821	0.0721734	0.421951	0.0102626	0.754425	0.0113136	0.0270613					ATCLC-A_CLCA_CLC-A__ATCLC-A (CHLORIDE CHANNEL A); voltage-gated chloride channel
At2g37300	1.22847	0.105694	0.951781	0.737195	0.967693	0.753842	0.90417	0.724215	0.384484	0.000176965	2.21105	0.0013953	0.0273573					unknown protein
At3g27530	0.974648	0.508649	1.04728	0.743588	0.766099	0.0920148	1.1234	0.0363759	2.22297	5.73919e-05	1.21913	0.155451	0.02856					GC6 (GOLGIN CANDIDATE 6); binding / protein transporter
At5g43750	1.05255	0.189388	1.05259	0.344918	0.660435	0.400051	0.907356	0.162304	0.429974	3.06069e-06	0.991239	0.863996	0.02856		+			similar to unnamed protein product [Vitis vinifera] (GB:CAO71280.1)
At3g26710	0.980343	0.882099	1.08455	0.00381508	0.977025	0.90922	0.913042	0.147917	0.427933	0.000185201	0.902652	0.13538	0.02856					similar to unnamed protein product [Vitis vinifera] (GB:CAO49107.1)
At5g43150	1.31232	0.0416544	0.850596	0.331385	0.901842	0.279986	0.953101	0.229972	0.226288	0.00059016	2.92029	0.0236991	0.0290939					similar to unnamed protein product [Vitis vinifera] (GB:CAO61459.1)
At2g16990	1.42521	0.137416	0.998975	0.659497	1.54073	0.185743	0.999539	0.823329	0.143811	4.50113e-06	1.70675	0.203031	0.0290939					similar to unknown protein [Arabidopsis thaliana] (TAIR:AT2G16980.2); similar to unnamed protein product [Vitis vinifera] (GB:CAO61976.1); contains InterPro domain Major facilitator superfamily MFS-1 (InterPro:IPR011701); contains InterPro domain MFS gene
At1g62422	0.892859	0.0920892	0.990484	0.972618	0.736124	0.0208783	0.931204	0.329342	3.56152	0.000289845	1.47033	0.0718712	0.0290939					similar to unknown protein [Arabidopsis thaliana] (TAIR:AT1G12020.1); similar to unknown [Brassica rapa] (GB:ABL97977.1)
At1g13670	0.800001	0.00343966	0.860039	0.303066	0.878424	0.38433	0.999469	0.993895	2.39753	9.11636e-05	1.22012	0.329863	0.0290939					unknown protein
At5g67130	0.921838	0.26793	0.947986	0.643987	1.10721	0.668622	0.906515	0.563808	0.220882	2.52424e-05	1.10694	0.00732739	0.0290939					phospholipase C
At2g37240	1.30466	0.00931377	1.03362	0.637467	0.626392	0.196182	1.03851	0.29168	0.281797	0.00298401	1.10681	0.0126789	0.0290939		+			antioxidant/ oxidoreductase
At2g25510	1.09838	0.155913	0.921723	0.399426	0.964938	0.431686	0.999449	0.806676	0.0102891	5.9482e-07	0.999512	0.962485	0.0290939					unknown protein
At1g64680	0.865628	0.449239	1.08098	0.093971	0.499701	0.0200995	0.918258	0.0822962	0.22622	0.000666824	0.854899	0.27255	0.0290939					similar to unknown protein [Arabidopsis thaliana] (TAIR:AT1G03055.1); similar to unnamed protein product [Vitis vinifera] (GB:CAO62908.1)
At1g49380	0.796088	0.0102048	1.2148	0.247524	0.818344	0.425035	1.0044	0.846077	0.187541	0.000598477	0.773501	0.0230731	0.0290939					cytochrome c biogenesis protein family
At2g43650	0.869293	0.0694911	0.864387	0.444686	1.30251	0.291964	1.054	0.426294	0.346359	0.000162386	0.739044	0.0188609	0.0290939					EMB2777__EMB2777 (EMBRYO DEFECTIVE 2777)
At3g23070	0.91155	0.17895	1.06048	0.735065	0.812174	0.0368144	0.845724	0.312918	0.289431	6.02251e-05	0.701545	0.140404	0.0290939					similar to unknown protein [Arabidopsis thaliana] (TAIR:AT4G14510.1); similar to hypothetical protein [Vitis vinifera] (GB:CAN79523.1); similar to unnamed protein product [Vitis vinifera] (GB:CAO71295.1); similar to CRM family member 3 [Zea mays] (GB:NP_0
At5g01015	0.924262	0.14452	0.711301	0.551787	0.287311	0.0709775	0.613508	0.16475	0.469591	0.000597815	0.682621	0.0223787	0.0290939					similar to unknown protein [Arabidopsis thaliana] (TAIR:AT1G65295.1); similar to hypothetical protein [Vitis vinifera] (GB:CAN82885.1); similar to unnamed protein product [Vitis vinifera] (GB:CAO45347.1)
At2g31530	0.8691	0.0107105	1.09766	0.393507	0.889124	0.574561	0.725201	0.124084	0.284525	0.000622574	0.646515	0.0639727	0.0290939					EMB2289_SCY2__EMB2289/SCY2 (EMBRYO DEFECTIVE 2289); P-P-bond-hydrolysis-driven protein transmembrane transporter
At1g08610	0.753613	0.0649794	1.07457	0.681484	0.809746	0.0209964	0.954878	0.536516	0.429656	0.000711858	0.531813	0.0356265	0.0290939					pentatricopeptide (PPR) repeat-containing protein
At3g19680	0.706371	0.05711	1.15705	0.344538	1.01887	0.966619	0.882137	0.0208817	0.511847	0.0202755	0.436495	0.00157008	0.0290939					similar to unknown protein [Arabidopsis thaliana] (TAIR:AT1G50040.1); similar to unnamed protein product [Vitis vinifera] (GB:CAO61535.1); contains InterPro domain Protein of unknown function DUF1005 (InterPro:IPR010410)
At5g59480	1.16551	0.0218415	0.786182	0.352492	1.19548	0.324013	0.948066	0.240816	0.141458	9.99729e-05	1.53478	0.21629	0.0291916					haloacid dehalogenase-like hydrolase family protein
At4g19400	1.10264	0.187193	0.751136	0.0782719	0.944827	0.512548	1.01933	0.804284	0.183134	4.72801e-06	0.960767	0.459809	0.0292966					actin binding
At4g09900	0.956331	0.767457	1.01181	0.929717	2.11737	9.02143e-05	0.959993	0.339353	0.321819	0.00104431	1.17285	0.582533	0.0292981					hydrolase, alpha/beta fold family protein
At3g09050	0.900052	0.178688	1.07783	0.55363	1.39387	0.0795728	1.10518	0.451417	0.291732	9.15468e-06	1.04169	0.406997	0.0292981					similar to unknown [Populus trichocarpa x Populus deltoides] (GB:ABK96465.1)
At5g38630	1.08809	0.312962	0.924548	0.336002	1.39087	0.282424	0.896904	0.156985	0.457019	4.03549e-06	1.02411	0.722549	0.0295641					ACYB-1__ACYB-1 (Arabidopsis cytochrome b561 -1); carbon-monoxide oxygenase
At5g14780	1.26613	0.0357117	0.971192	0.384283	1.28706	0.390118	1.10327	0.0239966	2.30607	0.00133204	0.906233	0.0795356	0.0295641					FDH__FDH (FORMATE DEHYDROGENASE); NAD binding / binding / catalytic/ cofactor binding / oxidoreductase, acting on the CH-OH group of donors, NAD or NADP as acceptor
At3g50550	1.22686	0.073027	1.00962	0.940318	0.808553	0.102643	0.980583	0.519491	2.3522	4.29844e-06	1.01634	0.877154	0.0297478					unknown protein
At5g15350	0.768942	0.123808	0.981525	0.783731	0.534072	0.00960198	0.898949	0.166077	0.653014	0.014744	0.402714	0.00619557	0.0301415					plastocyanin-like domain-containing protein
At5g63520	1.28726	0.000792383	1.16886	0.0327418	1.24393	0.469016	0.846005	0.165791	1.78314	0.0134792	1.10578	0.535076	0.0306633					Identical to F-box/LRR-repeat protein At5g63520 [Arabidopsis Thaliana] (GB:Q9FMV0;GB:Q8GX97); similar to unknown [Populus trichocarpa x Populus deltoides] (GB:ABK96301.1); contains InterPro domain Cyclin-like F-box (InterPro:IPR001810)
At5g53250	0.797668	0.197152	0.820067	0.0986539	0.595488	0.317696	1.13002	0.340564	12.7922	0.00244043	0.355274	0.00285234	0.0306851					AGP22__AGP22/ATAGP22 (ARABINOGALACTAN PROTEINS 22)
At3g47070	0.941582	0.151791	0.926646	0.0574963	0.490386	0.0983119	0.933823	0.578058	0.231884	3.05364e-05	0.998534	0.980783	0.0307485					similar to unknown [Populus trichocarpa] (GB:ABK95428.1)
At5g46420	1.16824	0.0229356	1.03394	0.790854	0.78962	0.110449	1.07178	0.604872	0.394793	0.00364914	0.866157	0.00336383	0.0307485					16S rRNA processing protein RimM family
At5g01010	0.953123	0.558314	0.981435	0.844986	1.75644	0.00372349	0.979477	0.472187	0.574647	0.0173654	0.768964	0.00103753	0.0307485		+			similar to unnamed protein product [Vitis vinifera] (GB:CAO45344.1); contains InterPro domain emp24/gp25L/p24; (InterPro:IPR000348); contains InterPro domain GOLD (InterPro:IPR009038)
At1g72180	0.847942	0.326432	1.01569	0.946846	0.69362	0.0755251	0.825665	0.0132367	0.333606	0.00224473	0.62263	0.0216927	0.0307734					leucine-rich repeat transmembrane protein kinase, putative
At1g67360	1.55989	0.00224508	0.996238	0.988178	1.26282	0.143936	0.771955	0.385004	0.188839	0.000875563	1.83095	0.14305	0.0310267					rubber elongation factor (REF) family protein
At3g16110	1.42681	0.247346	1.30308	0.0215993	1.12228	0.390702	0.933299	0.000831926	0.627908	0.0924983	1.10143	0.0968721	0.0310267					ATPDIL1-6__ATPDIL1-6 (PDI-LIKE 1-6); thiol-disulfide exchange intermediate
At1g14720	0.834204	0.0475036	0.940763	0.328002	1.003	0.988694	0.918751	0.143058	0.379673	2.66504e-05	0.966423	0.264094	0.0310267	+				XTR2_EXGT-A2__XTR2 (XYLOGLUCAN ENDOTRANSGLYCOSYLASE RELATED 2); hydrolase, acting on glycosyl bonds
At1g06790	0.853124	0.285293	0.949211	0.534003	1.26264	0.323503	0.752148	0.0885203	0.578244	0.000198824	0.827214	0.0176757	0.0310267					RNA polymerase Rpb7 N-terminal domain-containing protein
At2g34680	0.99963	0.86902	1.11077	0.695765	0.982044	0.608509	1.09074	0.0450358	0.262617	3.19569e-05	1.47433	0.0296224	0.0310835					AIR9__AIR9 (Auxin-Induced in Root cultures 9); protein binding
At4g17615	0.802022	0.461442	0.834312	0.124775	0.418805	0.0439721	0.460027	0.019733	4.3732	0.00401507	1.74342	0.080739	0.0311858					CBL1_SCABP5__CBL1 (CALCINEURIN B-LIKE PROTEIN 1); calcium ion binding
At2g41410	0.956126	0.69524	0.928077	0.645235	1.29411	0.0626419	0.902049	0.0641088	3.82021	0.000370468	1.59431	0.0240163	0.0311858					calmodulin, putative
At2g19480	0.97629	0.2398	1.08016	0.245465	0.774237	0.00745241	1.00235	0.909397	1.17552	0.0224011	0.840825	0.00178576	0.0311858					NAP1;2__NAP1;2/NFA2 (NUCLEOSOME ASSEMBLY PROTEIN1;2)
At3g26640	1.15512	0.104712	1.08957	0.498983	0.774103	0.0185906	0.808813	0.0340337	1.75885	0.00282811	0.756768	0.17197	0.0311858					transducin family protein / WD-40 repeat family protein
At2g44120	0.954131	0.43988	1.01539	0.421879	1.1132	0.543717	0.968286	0.0042186	0.51632	0.000243099	0.707115	0.156195	0.0311858					60S ribosomal protein L7 (RPL7C)
At3g57000	0.765029	6.19489e-05	0.967319	0.608221	0.788187	0.379867	0.920273	0.285072	0.881688	0.0514685	0.823773	0.0779825	0.0313168					nucleolar essential protein-related
At1g02400	0.782889	0.398684	0.997189	0.40693	0.838532	0.124428	0.66655	0.237383	9.25965	0.000125649	1.3098	0.0274484	0.0313963					ATGA2OX6_DTA1__ATGA2OX6/DTA1 (GIBBERELLIN 2-OXIDASE 6); gibberellin 2-beta-dioxygenase
At3g16150	0.832346	0.0596658	1.3639	0.263846	0.640005	0.415175	1.36496	0.0679229	4.3789	0.000173354	0.797317	0.21585	0.0313963		+			L-asparaginase, putative / L-asparagine amidohydrolase, putative
At1g61260	0.830688	0.156937	0.939143	0.337325	0.823479	0.143511	0.984747	0.24878	2.89911	4.07198e-05	0.852589	0.222294	0.0319364					similar to unknown protein [Arabidopsis thaliana] (TAIR:AT1G11220.1); similar to unknown [Populus trichocarpa] (GB:ABK92540.1); contains InterPro domain Protein of unknown function DUF761, plant (InterPro:IPR008480)
At5g03040	0.709221	0.0486634	0.990329	0.869791	1.41473	0.0597518	1.0641	0.724289	0.617103	0.021533	0.473791	0.000435629	0.0319364					IQD2__IQD2 (IQ-domain 2); calmodulin binding
At1g09420	1.19353	0.176948	1.2061	0.295274	1.26329	0.144932	1.34864	0.0572712	5.24158	0.000119921	0.810021	0.332781	0.0319802					G6PD4__G6PD4 (GLUCOSE-6-PHOSPHATE DEHYDROGENASE 4); glucose-6-phosphate dehydrogenase
At5g19850	1.31251	0.00549699	1.02092	0.899479	1.0693	0.677938	1.10495	0.596281	0.259932	0.000479057	1.39007	0.0182656	0.0321023					hydrolase, alpha/beta fold family protein
At4g17090	1.03322	0.524791	0.971746	0.92231	0.72313	0.503966	1.09111	0.276065	0.103677	8.26138e-05	1.92565	0.00321437	0.0322961					BAM3_BMY8_CT-BMY_BMY8__CT-BMY (BETA-AMYLASE 3, BETA-AMYLASE 8); beta-amylase
At1g18570	0.675635	0.0598027	0.88181	0.424401	0.528927	0.0508235	0.775434	0.0415285	7.46358	0.000700114	1.17509	0.485564	0.0322961				+	AtMYB51_MYB51_BW51A_BW51B__MYB51 (MYB DOMAIN PROTEIN 51); DNA binding / transcription factor
At1g14685	0.660869	0.11435	1.02663	0.632625	1.25462	0.439362	0.901724	0.360262	0.165303	1.18424e-05	1.15375	0.132642	0.0322961				+	BPC2__BPC2 (BASIC PENTACYSTEINE 2)
At5g35790	0.910811	0.110808	1.0432	0.467844	0.706056	0.292487	1.04449	0.0874404	0.237058	8.18297e-05	1.12816	0.16762	0.0322961					G6PD1__G6PD1 (GLUCOSE-6-PHOSPHATE DEHYDROGENASE 1); glucose-6-phosphate dehydrogenase
At4g02570	1.10369	0.487773	1.11864	0.147184	0.648459	0.0332539	1.06358	0.464085	2.33456	2.36408e-05	0.938813	0.698213	0.0322961					ATCUL1_AXR6_CUL1__ATCUL1 (CULLIN 1)
At3g06440	1.33284	0.00530694	0.893742	0.42753	1.08125	0.26433	1.28953	0.0364395	0.595213	0.00140974	0.901184	0.593733	0.0322961					galactosyltransferase family protein
At5g14660	1.14689	0.0604604	0.966914	0.775657	0.75309	0.449602	0.850001	0.0491732	0.232101	0.000123249	0.748897	0.139056	0.0322961					PDF1B_DEF2__PDF1B (PEPTIDE DEFORMYLASE 1B); peptide deformylase
At2g15310	1.05703	0.46249	2.03124	0.113567	1.05979	0.854765	1.77819	0.00194843	0.607739	0.023686	1.93541	0.00977316	0.0325644		+			ATARFB1A__ATARFB1A (ADP-ribosylation factor B1A); GTP binding
At4g08850	1.08303	0.72458	0.959485	0.862958	0.625981	0.000869649	1.07755	0.634296	2.27427	0.000863209	1.77389	0.0668576	0.0325644					leucine-rich repeat family protein / protein kinase family protein
At3g52740	1.38182	0.0234568	0.873588	0.252988	1.25659	0.0898465	0.96043	0.362173	0.637955	0.12068	1.6853	0.000872539	0.0325644					similar to unknown protein [Arabidopsis thaliana] (TAIR:AT3G44450.1); similar to unnamed protein product [Vitis vinifera] (GB:CAO70571.1)
At5g06860 At5g06865	1.097	0.132957	0.922291	0.268566	1.09046	0.798102	1.09322	0.0580201	4.36191	0.00194313	1.66209	0.00580525	0.0325644					PGIP1__PGIP1 (POLYGALACTURONASE INHIBITING PROTEIN 1); protein binding
At4g35180	0.82751	0.251158	0.943946	0.849391	0.767985	0.108024	0.384206	0.0556283	3.11906	2.80798e-05	1.46182	0.567769	0.0325644					LHT7__LHT7 (LYS/HIS TRANSPORTER 7); amino acid transmembrane transporter
At1g25390	1.10553	0.355829	0.95943	0.778518	0.816925	0.117712	0.835153	0.000955769	1.45232	0.0475084	1.35031	0.0132385	0.0325644					protein kinase family protein
At2g19570	0.900913	0.623281	0.890487	0.472392	0.572751	0.100341	0.910318	0.11992	3.65273	9.33184e-05	1.34991	0.0599387	0.0325644					CDA1_DESZ__CDA1 (CYTIDINE DEAMINASE 1)
At3g55120	1.11365	0.470375	0.685216	0.0380006	1.48065	0.037358	0.731429	0.312061	0.0838872	0.000313603	1.23184	0.290864	0.0325644					TT5_A11_CFI__A11/CFI/TT5 (TRANSPARENT TESTA 5); chalcone isomerase
At1g11090	1.11523	0.0643661	0.768482	0.0512047	1.08673	0.255287	0.940778	0.349406	0.668664	0.000554678	1.21427	0.122528	0.0325644					hydrolase, alpha/beta fold family protein
At1g67950	1.10666	0.300102	1.03729	0.545735	0.84834	0.373554	0.891371	0.00272674	0.391574	0.000362151	1.19649	0.34483	0.0325644					RNA recognition motif (RRM)-containing protein
At1g22710	1.04143	0.901819	1.57478	0.0827117	1.23064	0.549825	1.26815	0.000198299	0.659503	0.0026817	1.03062	0.859002	0.0325644					SUC2_SUT1__SUC2 (SUCROSE-PROTON SYMPORTER 2); carbohydrate transmembrane transporter/ sucrose transmembrane transporter/ sucrose:hydrogen symporter/ sugar:hydrogen ion symporter
At4g30620	0.932364	0.124898	1.13491	0.0373547	0.945682	0.732078	1.11919	0.198218	0.574667	3.30483e-05	1.01359	0.903804	0.0325644					similar to unknown protein [Arabidopsis thaliana] (TAIR:AT2G24020.1); similar to unknown [Picea sitchensis] (GB:ABK26000.1); similar to Os02g0180200 [Oryza sativa (japonica cultivar-group)] (GB:NP_001046090.1); contains InterPro domain Conserved hypotheti
At5g51140	1.01821	0.608847	1.04697	0.174105	0.768338	0.0205648	1.14283	0.00168795	0.670616	0.00638298	1.01044	0.875503	0.0325644					pseudouridine synthase family protein
At4g15210	2.86913	2.00478e-06	0.999365	0.782808	1.01526	0.666608	0.999492	0.798315	0.68685	0.0267209	0.998067	0.852343	0.0325644					BMY1_ATBETA-AMY_AT-BETA-AMY_RAM1__ATBETA-AMY (BETA-AMYLASE); beta-amylase
At1g02100	1.01133	0.627398	1.07029	0.0479731	0.801546	0.0146943	1.00069	0.994718	1.37437	7.51472e-05	0.989181	0.629504	0.0325644					leucine carboxyl methyltransferase family protein
At5g06060	1.13169	0.0115842	0.993175	0.883207	0.745648	0.216904	1.04812	0.658602	0.42565	1.92881e-05	0.964752	0.727601	0.0325644					tropinone reductase, putative / tropine dehydrogenase, putative
At1g62730	1.14779	0.481636	0.90876	0.354463	1.24357	0.522348	0.718173	0.0469647	0.487359	1.41231e-05	0.937282	0.35224	0.0325644					similar to hypothetical protein [Vitis vinifera] (GB:CAN63693.1); contains InterPro domain Terpenoid synthase (InterPro:IPR008949)
At5g03940	1.01422	0.613584	1.13124	0.514373	0.743655	0.142751	0.937415	0.37382	0.490537	2.09e-05	0.853977	0.0570132	0.0325644					FFC_54CP_CPSRP54_SRP54CP__FFC (FIFTY-FOUR CHLOROPLAST HOMOLOGUE); 7S RNA binding / GTP binding / mRNA binding
At2g18600	1.17273	0.0255639	0.912135	0.626866	1.61117	0.0681208	0.903785	0.521358	2.05247	0.000159879	0.838046	0.212705	0.0325644					RUB1-conjugating enzyme, putative
At4g14510	0.930937	0.382735	1.06258	0.776239	0.764108	0.152817	1.22416	0.0471228	0.213462	6.51044e-05	0.75328	0.143734	0.0325644					similar to unknown protein [Arabidopsis thaliana] (TAIR:AT3G23070.1); similar to hypothetical protein [Vitis vinifera] (GB:CAN79523.1); similar to unnamed protein product [Vitis vinifera] (GB:CAO71295.1); contains InterPro domain CRS1/YhbY (InterPro:IPR00
At2g46470	1.06746	0.591955	0.877562	0.0380825	0.75124	0.209456	0.783065	0.138912	0.897754	0.233683	0.712292	0.000134139	0.0325644					OXA1L__OXA1L (INNER MEMBRANE PROTEIN OXA1-LIKE)
At5g06160	0.904846	0.243153	0.72879	0.0349287	1.02456	0.823992	0.943464	0.523567	0.417159	7.33432e-05	0.686491	0.074653	0.0325644				+	splicing factor-related
At3g62660	0.827523	0.395555	1.02997	0.853309	1.57421	0.227763	1.05972	0.784652	0.556489	4.99869e-05	0.680808	0.00684724	0.0325644					GATL7__GATL7 (Galacturonosyltransferase-like 7); polygalacturonate 4-alpha-galacturonosyltransferase/ transferase, transferring glycosyl groups / transferase, transferring hexosyl groups
At1g75730	1.04909	0.476411	1.10655	0.52167	1.91911	0.03227	1.26007	0.240359	0.492161	0.00168818	0.61284	0.0061945	0.0325644					similar to hypothetical protein [Vitis vinifera] (GB:CAN68413.1)
At1g19650	1.14972	0.148393	1.40562	0.0243405	0.773829	0.21703	1.17003	0.57371	0.434458	0.000303835	1.21712	0.1543	0.0327364					SEC14 cytosolic factor, putative / phosphoglyceride transfer protein, putative
At1g74030	1.05629	0.544832	0.822771	0.234324	0.819309	0.635433	0.720952	0.112255	0.248319	7.38705e-06	1.22173	0.321569	0.0332442					enolase, putative
At1g22640	0.969347	0.87826	0.957854	0.856204	0.881115	0.418973	1.01821	0.209699	2.33398	0.000424529	2.83274	0.000791871	0.0333967				+	AtMYB3_MYB3__MYB3 (myb domain protein 3); DNA binding / transcription factor
At1g79600	1.13554	0.304874	1.06747	0.537084	0.712447	0.106915	1.16194	0.249918	0.743064	4.37386e-05	1.09586	0.115047	0.0333967					ABC1 family protein
At4g17550	1.22591	0.0612668	1.14269	0.350921	1.64598	0.0363104	0.856179	0.0693736	0.294627	0.000807235	1.06023	0.509698	0.0333967					transporter-related
At1g52260	1.08002	0.162041	1.03627	0.0604143	1.17998	0.0709367	0.999864	0.94238	0.342384	0.000682153	0.897701	0.04918	0.0333967					ATPDIL1-5__ATPDIL1-5 (PDI-LIKE 1-5); thiol-disulfide exchange intermediate
At5g54380	0.676565	0.106204	1.25051	0.23372	0.902658	0.632205	0.966511	0.556331	0.305221	0.000877928	0.246112	0.00288894	0.0333967					THE1__THE1 (THESEUS1); kinase/ protein kinase
At1g34380	1.17517	0.0909258	1.12302	0.544294	1.06435	0.741652	0.676854	0.00625239	0.433402	0.0055453	0.914676	0.0176747	0.0334445					5'-3' exonuclease family protein
At2g38040	0.983834	0.284674	1.02914	0.814712	0.839652	0.115802	1.07754	0.0133935	1.57202	0.000371891	0.793697	0.168446	0.0334445					CAC3__CAC3 (acetyl co-enzyme A carboxylase carboxyltransferase alpha subunit); acetyl-CoA carboxylase
At2g20240	0.865371	0.448871	0.897932	0.338389	1.04306	0.486008	0.987514	0.199673	0.552383	4.39304e-05	1.05299	0.0354688	0.0334776		+			similar to unknown protein [Arabidopsis thaliana] (TAIR:AT4G28760.2); similar to unknown protein [Arabidopsis thaliana] (TAIR:AT4G28760.1); similar to unnamed protein product [Vitis vinifera] (GB:CAO40507.1); contains domain PTHR21726:SF7 (PTHR21726:SF7);
At4g39210	1.81306	0.015415	0.999424	0.804494	1.10519	0.387102	0.999135	0.695288	0.0497075	8.88136e-06	0.953607	0.776295	0.0334776					APL3__APL3 (large subunit of AGP 3)
At3g60480	1.07682	0.335677	0.974216	0.908585	1.72165	0.180746	1.02621	0.896255	0.313782	4.97285e-05	0.900995	0.00933674	0.0334776					hydrolase, acting on carbon-nitrogen (but not peptide) bonds
At5g28630	0.943286	0.576578	0.732782	0.0789814	0.103937	0.00501875	0.577607	0.033939	8.07992	0.0106372	0.63715	0.280837	0.0334776					glycine-rich protein
At2g33330	0.769571	0.0254468	0.96027	0.872882	0.532893	0.177254	0.683749	0.0121781	0.3623	0.0110432	0.616944	0.0437993	0.0334776					33 kDa secretory protein-related
At3g54090	0.922858	0.0684624	0.973187	0.739087	0.677778	0.167417	0.957946	0.300182	0.403976	0.00119239	0.577398	0.00752868	0.0334776					pfkB-type carbohydrate kinase family protein
At4g02990	0.853717	0.176083	0.982976	0.919352	1.09351	0.588355	0.980951	0.504934	0.196369	2.70088e-05	0.57722	0.018057	0.0336444		+			mitochondrial transcription termination factor family protein / mTERF family protein
At4g03210	0.762948	0.00194631	0.871547	0.791695	1.59255	0.25573	0.799598	0.146038	0.232429	0.0177075	0.449582	0.023167	0.0336936					XTH9__XTH9 (XYLOGLUCAN ENDOTRANSGLUCOSYLASE/HYDROLASE 9); hydrolase, acting on glycosyl bonds
At4g04840	0.908814	0.0367302	0.892336	0.355973	0.551278	0.0638212	0.758355	0.085353	0.650825	0.00099276	1.07087	0.337829	0.0337637					methionine sulfoxide reductase domain-containing protein / SeIR domain-containing protein
At4g11260	0.999479	0.996671	0.935649	0.188058	1.26618	0.036596	0.948313	0.0115772	0.535205	0.00666644	1.05287	0.0449903	0.0337637					SGT1B_EDM1_ETA3_RPR1__SGT1B (enhanced downy mildew 1b); protein binding
At1g68600	1.35291	0.0411181	0.893003	0.210259	0.954607	0.54563	0.853895	0.245325	0.112373	4.7076e-05	1.10572	0.445089	0.0338152					similar to unknown protein [Arabidopsis thaliana] (TAIR:AT1G25480.1); similar to unknown protein [Arabidopsis thaliana] (TAIR:AT2G17470.1); similar to unnamed protein product [Vitis vinifera] (GB:CAO42118.1); contains InterPro domain Protein of unknown fu
At1g04080	1.1191	0.0153616	0.876514	0.518009	0.547349	0.0106619	1.00486	0.95948	0.542174	0.00326509	0.750659	0.0912675	0.0338152					PRP39__PRP39; binding
At2g31840	0.963351	0.680317	1.14633	0.0211206	0.594112	0.14989	0.815003	0.0508248	0.441965	0.0232826	0.712433	0.00947959	0.0338152					similar to unknown protein [Arabidopsis thaliana] (TAIR:AT4G28590.1); similar to hypothetical protein [Vitis vinifera] (GB:CAN75809.1); contains InterPro domain Thioredoxin-like fold (InterPro:IPR012336)
At5g64280	1.37186	0.00255643	1.0034	0.935333	0.866596	0.4773	1.54373	0.000544452	1.04245	0.432278	0.750694	0.0908183	0.0338443					DIT2.2__DIT2.2 (DICARBOXYLATE TRANSPORTER 2.2); oxoglutarate:malate antiporter
At5g52810	1.36613	0.00820012	0.853386	0.457519	1.8976	0.0102573	0.780356	0.071251	0.248452	0.0115221	1.11035	0.783772	0.0339962					ornithine cyclodeaminase/mu-crystallin family protein
At4g18040	1.01029	0.515484	0.878864	0.0318735	0.81317	0.0430867	0.825498	0.128317	0.547937	0.00224417	0.824175	0.121111	0.0339962					EIF4E_CUM1_LSP1__EIF4E (EUKARYOTIC TRANSLATION INITATION FACTOR 4E, LOSS-OF-SUSCEPTIBILITY TO POTYVIRUSES); RNA binding / translation initiation factor
At4g23620	1.11146	0.113916	1.19075	0.0801131	1.14871	0.241506	0.622307	0.23582	0.476093	0.00197917	0.602671	0.0241756	0.0339962					50S ribosomal protein-related
At4g35450	1.10506	0.254627	1.05893	0.0120266	0.844357	0.150053	1.04556	0.412894	0.608215	0.00596214	0.875175	0.0225906	0.0342414					AKR2_AFT__AKR2 (ANKYRIN REPEAT-CONTAINING PROTEIN 2); protein binding
At1g43170	0.774521	0.0870569	1.05067	0.467175	1.10898	0.545768	1.04007	0.280137	0.0868806	3.50018e-05	0.854147	0.117168	0.0342414					ARP1_RPL3A_EMB2207__ARP1 (ARABIDOPSIS RIBOSOMAL PROTEIN 1)
At5g12980	1.25146	0.0168511	1.05714	0.750947	1.00171	0.951083	0.999646	0.858147	0.183428	0.000429723	0.701278	0.00570671	0.0342414					rcd1-like cell differentiation protein, putative
At4g18750	0.927582	0.375511	0.802327	0.276573	0.928786	0.473338	0.911763	0.636187	0.294231	0.00239126	0.576416	0.000341409	0.0342414					pentatricopeptide (PPR) repeat-containing protein
At2g38760	1.07181	0.0467145	1.00201	0.994102	0.496602	0.00727048	0.81987	0.22095	2.59566	0.00132865	1.39308	0.2641	0.0347075					ANNAT3__ANNAT3 (ANNEXIN ARABIDOPSIS 3); calcium ion binding / calcium-dependent phospholipid binding
At4g09020	1.41228	0.0468394	0.890759	0.630429	0.803104	0.394812	0.708839	0.128624	0.132588	0.000110626	1.31451	0.158266	0.0347075					ATISA3_ISA3__ATISA3/ISA3 (ISOAMYLASE 3); alpha-amylase
At5g20540	1.26871	0.100694	0.817773	0.362807	1.19966	0.435121	0.84641	0.390338	0.360281	6.27018e-06	1.12362	0.679782	0.0347341					ATBRXL4_BRX-LIKE4__ATBRXL4/BRX-LIKE4 (BREVIS RADIX-LIKE 4)
At3g50480	1.0024	0.522873	0.999374	0.778223	1.01174	0.72862	0.999739	0.900991	0.0851493	1.53013e-07	0.994912	0.649015	0.0347341					HR4__HR4 (HOMOLOG OF RPW8 4)
At1g47740	0.891146	0.0819794	1.0014	0.98521	1.372	0.16192	0.961631	0.561503	0.44298	1.8428e-05	0.806717	0.196727	0.0347341					similar to unknown protein [Arabidopsis thaliana] (TAIR:AT5G25170.1); similar to unnamed protein product [Vitis vinifera] (GB:CAO61202.1); contains InterPro domain Protein of unknown function DUF862, eukaryotic (InterPro:IPR008580)
At1g70890	1.14958	0.129845	0.89438	0.123824	1.20939	0.426217	0.766138	0.0148144	0.181729	0.00214781	1.41531	0.124683	0.0351629					MLP43__MLP43 (MLP-LIKE PROTEIN 43)
At1g79750	1.1976	0.279364	1.22449	0.146278	0.840647	0.114718	1.09604	0.405332	1.95126	0.000190873	0.797846	0.0757125	0.0353124					ATNADP-ME4__ATNADP-ME4 (NADP-MALIC ENZYME 4); malate dehydrogenase (oxaloacetate-decarboxylating) (NADP+)/ malic enzyme/ oxidoreductase, acting on NADH or NADPH, NAD or NADP as acceptor
At1g63840	1.15355	0.34024	1.32421	0.0299717	1.19656	0.733335	1.10385	0.49052	3.14904	0.0203997	2.72887	0.000369873	0.0353405				+	zinc finger (C3HC4-type RING finger) family protein
At4g39730	1.19133	0.0574755	0.905626	0.0492139	0.986856	0.95485	0.854411	0.0748835	0.508405	0.00671631	1.77183	0.0205282	0.0353405		+			lipid-associated family protein
At1g47840 At1g47860	0.922349	0.675092	0.9417	0.796235	0.610675	0.150103	1.04381	0.361633	5.00483	4.21688e-05	1.33291	0.0226386	0.0353405					hexokinase, putative
At1g12020	0.787643	0.007963	0.901673	0.495645	0.775333	0.0513417	0.880672	0.534935	1.87396	0.00313406	0.662064	0.0826349	0.0353405					similar to unknown protein [Arabidopsis thaliana] (TAIR:AT1G62422.1); similar to unknown [Brassica rapa] (GB:ABL97977.1)
At5g66200	1.41091	0.108044	0.931922	0.518333	0.887486	0.507467	0.984265	0.919367	0.546293	0.0212144	0.301383	5.04368e-05	0.0353405					armadillo/beta-catenin repeat family protein
At3g13810	1.08363	0.252866	0.883824	0.659833	0.854096	0.562518	1.15537	0.00153673	1.80569	0.013574	1.74283	0.0144674	0.0354636				+	ATIDD11__ATIDD11 (ARABIDOPSIS THALIANA INDETERMINATE(ID)-DOMAIN 11); nucleic acid binding / transcription factor/ zinc ion binding
At1g09250	0.653551	0.146592	0.965712	0.703992	0.578248	0.00897751	1.05962	0.37515	2.92824	0.000127029	1.13355	0.65269	0.0358051				+	transcription factor
At1g59720	0.913342	0.549489	0.998259	0.51143	1.37296	0.170893	1.0956	0.536141	0.518872	0.0137935	0.50737	8.27639e-05	0.0362183					pentatricopeptide (PPR) repeat-containing protein
At1g62560	1.28054	0.00584961	0.967917	0.343792	0.661772	0.0933571	0.995958	0.398908	0.25063	0.00310453	1.69457	0.129962	0.0364516					flavin-containing monooxygenase family protein / FMO family protein
At3g15880	1.15151	0.120773	1.05046	0.816154	1.0309	0.88878	1.07984	0.0833081	0.384706	0.00895219	1.47329	0.000458771	0.0364516					TPR4_WSIP2__TPR4/WSIP2 (TOPLESS-RELATED 4)
At5g02130	1.08022	0.0386177	0.974899	0.582489	0.9505	0.245721	0.856338	0.021866	0.494492	0.0026773	1.40319	0.0935416	0.0364516					NDP1__NDP1 (RANDOM POTATO CDNA CLONE); binding
At3g11400	0.926073	0.0902296	0.914599	0.0140494	1.14359	0.689756	0.929766	0.366201	0.6399	0.0051166	0.876873	0.0183897	0.0364516					EIF3G1__EIF3G1 (eukaryotic translation initiation factor 3G1); RNA binding / translation initiation factor
At2g38270	0.905225	0.0011776	1.08578	0.411389	1.50513	0.214484	0.950382	0.624224	0.49491	0.0084393	0.872504	0.0551038	0.0364516					CXIP2__CXIP2 (CAX-INTERACTING PROTEIN 2); electron carrier/ protein disulfide oxidoreductase
At4g27240	0.962646	0.58158	1.03157	0.852098	1.4701	0.0845318	0.742445	0.311469	0.571302	0.00326175	1.54056	0.000718765	0.0364935				+	zinc finger (C2H2 type) family protein
At3g44620	1.03065	0.0423205	0.856596	0.317056	0.862529	0.427802	0.804578	0.193833	0.63851	0.000178582	1.08399	0.155688	0.0364935					protein tyrosine phosphatase
At3g30300	0.959846	0.762544	1.21587	0.165086	1.15418	0.160384	1.21276	0.105624	0.152083	3.32151e-05	1.06911	0.432223	0.0364935					similar to EDA30 (embryo sac development arrest 30) [Arabidopsis thaliana] (TAIR:AT3G03810.1); similar to Hypothetical plant protein [Medicago truncatula] (GB:ABN09047.1); similar to unnamed protein product [Vitis vinifera] (GB:CAO49224.1); contains Inter
At3g22120	1.11677	0.247391	1.08829	0.381519	0.629709	0.00103829	1.21926	0.169526	1.65579	0.0106675	0.930174	0.173965	0.0364935					CWLP__CWLP (CELL WALL-PLASMA MEMBRANE LINKER PROTEIN); lipid binding
At5g44130	0.894531	0.501826	1.13333	0.255695	1.23603	0.328612	1.04645	0.120958	1.68166	0.0039803	0.35288	0.00151305	0.0364935					FLA13__FLA13 (FASCICLIN-LIKE ARABINOGALACTAN PROTEIN 13 PRECURSOR)
At1g27460	0.970805	0.579132	1.34269	0.0876962	1.12781	0.198552	0.787761	0.350652	0.118203	0.00117912	0.468823	0.00756469	0.0369049					NPGR1__NPGR1 (NO POLLEN GERMINATION RELATED 1); calmodulin binding
At4g34000	1.49005	0.00545446	1.24545	0.0325508	1.01629	0.959835	1.21107	0.455697	0.184155	0.00189612	1.68125	0.219703	0.0374684				+	ABF3_DPBF5_ABF3_DPBF5_ABF3_DPBF5_ABF3_DPBF5__ABF3/DPBF5 (ABSCISIC ACID RESPONSIVE ELEMENTS-BINDING FACTOR 3); DNA binding / protein binding / transcription activator/ transcription factor
At5g18310	1.28984	0.0223273	1.01413	0.942904	0.882716	0.514064	0.969765	0.0318709	3.67287	0.00066154	1.07461	0.142256	0.0374684					similar to unknown protein [Arabidopsis thaliana] (TAIR:AT5G48500.1); similar to unnamed protein product [Vitis vinifera] (GB:CAO38794.1)
At3g57260	2.20799	0.000925635	0.490614	0.388451	1.96169	0.207428	0.874231	0.33454	0.910443	0.267331	5.44457	0.00494913	0.0375213					BGL2_BG2_PR2_PR-2__BGL2 (PATHOGENESIS-RELATED PROTEIN 2); glucan 1,3-beta-glucosidase/ hydrolase, hydrolyzing O-glycosyl compounds
At3g14720	1.28646	0.00732558	1.01855	0.86745	1.26433	0.510937	1.03814	0.823436	0.41654	0.0168701	1.5945	0.000728618	0.0375213					ATMPK19__ATMPK19 (Arabidopsis thaliana MAP kinase 19); MAP kinase
At3g48710	0.970555	0.475693	0.925136	0.464811	2.04235	0.0550293	1.31998	0.416157	0.223289	0.000256706	1.33154	0.0253644	0.0375213					GTP binding / RNA binding
At3g60860	1.26266	0.0108782	1.08198	0.775906	0.647409	0.0445741	1.04909	0.768642	1.44103	0.00170961	1.14534	0.067097	0.0375213					guanine nucleotide exchange family protein
At3g51890	0.912667	0.106179	0.986962	0.868745	0.730443	0.0140374	0.993714	0.91395	3.8269	0.000115543	1.10385	0.247691	0.0379852					protein binding / protein transporter/ structural molecule
At1g67120	1.00586	0.965569	0.966185	0.908482	0.485946	0.00593456	1.42519	0.0155727	0.801019	0.194246	0.699536	0.00217532	0.0381921					midasin-related
At5g12440	0.775335	0.00663959	0.85908	0.628005	1.2171	0.325841	1.09995	0.667403	0.40134	0.00192563	0.554046	0.019803	0.0383446					zinc finger (CCCH-type) family protein
At1g77920	1.31029	0.000987159	0.711053	0.240414	1.69663	0.118422	0.952748	0.613251	0.640236	0.0386727	2.12071	0.0525445	0.038384				+	bZIP family transcription factor
At1g08750	0.890271	0.225146	1.01443	0.787389	1.32613	0.199925	1.09843	0.0163041	0.391624	0.00635884	0.602972	0.00952938	0.038384					GPI-anchor transamidase, putative
At5g35750	0.969314	0.214769	1.08982	0.75179	1.01432	0.949363	1.19927	0.283323	0.187755	0.000613216	0.32246	0.00131545	0.038384					AHK2__AHK2 (ARABIDOPSIS HISTIDINE KINASE 2)
At2g35155	0.917609	0.00643071	1.02633	0.904244	1.09119	0.751156	1.30866	0.0575066	0.237944	0.00104197	0.825993	0.135136	0.0384357					catalytic
At4g23810	0.988931	0.827316	0.620953	0.0840372	0.876061	0.582552	0.379242	0.219243	3.16886	0.0129572	3.99516	0.000311562	0.0385989				+	WRKY53__WRKY53 (WRKY DNA-binding protein 53); DNA binding / protein binding / transcription activator/ transcription factor
At4g10480	0.914513	0.207295	1.00325	0.899925	0.751855	0.217943	0.95389	0.225071	0.383248	1.23732e-05	0.867841	0.316713	0.0385989					nascent polypeptide associated complex alpha chain protein, putative / alpha-NAC, putative
At1g31500	1.12868	0.414792	0.878071	0.237627	1.3027	0.115925	0.866702	0.0528808	0.438685	0.00080433	0.844471	0.0741053	0.0385989					endonuclease/exonuclease/phosphatase family protein
At5g57250	0.788519	0.1875	1.05699	0.330665	1.35831	0.200277	0.761393	0.406279	0.360542	4.11315e-05	0.347068	0.174088	0.0385989					similar to pentatricopeptide (PPR) repeat-containing protein [Arabidopsis thaliana] (TAIR:AT1G62910.1); similar to hypothetical protein [Vitis vinifera] (GB:CAN75781.1); similar to unnamed protein product [Vitis vinifera] (GB:CAO49923.1); similar to Tetra
At4g13505 At4g13510	1.01796	0.796992	1.3302	0.00644033	0.482822	0.109786	1.10994	0.0788353	1.82736	0.00936643	1.09227	0.08739	0.0386784
At4g33670	0.879933	0.00120867	1.0344	0.328044	0.948724	0.514636	0.829337	0.109744	0.793198	0.0966475	0.784861	0.0170126	0.0389235					L-galactose dehydrogenase (L-GalDH)
At4g36040	1.45376	0.389482	1.64599	0.180199	0.487105	0.0698472	1.70666	0.0202899	7.77801	0.00133107	1.71719	0.281102	0.0391203					DNAJ heat shock N-terminal domain-containing protein (J11)
At5g58120	1.15455	0.202717	1.0395	0.595404	0.445975	0.0108585	0.979195	0.618857	3.34664	9.69596e-05	1.15537	0.478421	0.0392161					disease resistance protein (TIR-NBS-LRR class), putative
At1g21830	0.796951	0.176735	1.01234	0.950858	0.829166	0.279371	0.960117	0.407747	3.18581	8.86152e-06	1.15461	0.221638	0.0392161					similar to unnamed protein product [Vitis vinifera] (GB:CAO61865.1)
At1g68070	1.01766	0.635173	0.926362	0.277964	0.498018	0.0067922	0.877369	0.466997	2.47604	0.000460197	1.06155	0.150443	0.0398653				+	zinc finger (C3HC4-type RING finger) family protein
At4g16440	1.02061	0.417672	1.01923	0.811436	0.757906	0.0145088	1.14774	0.173936	1.11637	0.205579	0.706259	0.000220222	0.0398653					iron hydrogenase family protein
At5g23010	1.06972	0.14193	0.738406	0.451002	0.670426	0.379976	0.798415	0.207433	0.124033	0.00109307	2.47973	0.00717932	0.0401124					IMS3_MAM1_IMS3__MAM1 (2-isopropylmalate synthase 3); 2-isopropylmalate synthase
At1g17140	1.26947	0.00124922	0.744106	0.425501	1.07632	0.776123	0.783941	0.114358	0.192803	0.00336712	1.49011	0.249847	0.0401124		+			tropomyosin-related
At2g17120	1.24791	0.0257329	0.785812	0.231581	0.508483	0.0413777	0.74823	0.168582	2.22969	0.00416095	1.35248	0.227941	0.0401124					LYM2__LYM2 (LYSM DOMAIN GPI-ANCHORED PROTEIN 2 PRECURSOR)
At3g04630	0.962261	0.601987	0.87436	0.388856	1.06564	0.887935	1.04437	0.849921	0.545269	9.09395e-06	1.2943	0.0246517	0.0401124					WDL1__WDL1 (WVD2-LIKE 1)
At1g73100	0.751957	8.21005e-05	0.949077	0.360428	0.87508	0.288671	0.939943	0.249264	0.892493	0.0859843	0.844368	0.218304	0.0402088					SUVH3__SUVH3 (SU(VAR)3-9 HOMOLOG 3)
At1g67920	0.825219	0.120508	1.12676	0.538283	0.458502	0.107686	0.873852	0.51365	14.7138	0.00229226	3.36908	0.00502327	0.0405877					similar to unknown protein [Arabidopsis thaliana] (TAIR:AT1G24600.1)
At1g32700	1.05276	0.34926	1.07029	0.638313	0.784898	0.280985	1.05082	0.0726979	3.93985	0.000179015	1.48025	0.0507666	0.0405877					zinc-binding family protein
At5g42310	1.04551	0.0330135	1.13239	0.590795	1.03926	0.917593	1.11203	0.255678	0.148468	2.53532e-05	1.16152	0.355636	0.0405877					pentatricopeptide (PPR) repeat-containing protein
At3g18190	0.821719	0.251526	1.16652	0.21012	0.77243	0.0950248	0.913313	0.0708244	0.202126	0.000173022	1.09297	0.666283	0.0405877					chaperonin, putative
At5g11270	1.00296	0.927113	1.18995	0.0783567	1.03823	0.850568	1.0114	0.92723	0.309234	0.000663811	0.669198	0.00108492	0.0405877					OCP3__OCP3 (OVEREXPRESSOR OF CATIONIC PEROXIDASE 3)
At1g09680	0.902361	0.30705	0.967482	0.186221	1.13117	0.303347	1.04065	0.370778	0.250647	3.79162e-05	0.932423	0.173674	0.0411629		+			pentatricopeptide (PPR) repeat-containing protein
At5g28030	1.21474	0.0343142	0.649259	0.343333	0.510297	0.127027	1.18908	0.25507	16.28	0.000632208	1.1092	0.177617	0.0411996					cysteine synthase, putative / O-acetylserine (thiol)-lyase, putative / O-acetylserine sulfhydrylase, putative
At1g74380	0.853302	0.0128614	1.07331	0.513753	0.821066	0.140814	0.831512	0.37959	0.505113	0.000303832	0.881634	0.39861	0.0411996					galactosyl transferase GMA12/MNN10 family protein
At5g64260	1.04948	0.690028	1.04032	0.69543	1.35529	0.0622058	1.01429	0.278111	3.98878	6.59631e-05	0.681739	0.0779827	0.0411996					phosphate-responsive protein, putative
At5g19500	1.18369	0.144809	1.06977	0.732496	0.838341	0.143415	1.14849	0.446465	0.364894	0.000626868	1.37022	0.0102385	0.041489					tryptophan/tyrosine permease family protein
At3g60370	0.871834	0.0439481	1.13957	0.121191	1.35314	0.250517	1.02855	0.795334	0.594898	0.00212364	0.66881	0.0192842	0.041489		+			immunophilin / FKBP-type peptidyl-prolyl cis-trans isomerase family protein
At4g19670	1.02493	0.833609	1.07819	0.418449	1.34001	0.00614762	0.790252	0.0450399	0.625386	0.00286992	1.13679	0.159192	0.0416419					zinc finger (C3HC4-type RING finger) family protein
At3g43740	1.0002	0.929003	0.999221	0.723814	1.00095	0.973023	0.999584	0.832744	0.0826275	9.98661e-08	1.00979	0.809124	0.0416419					leucine-rich repeat family protein
At1g66180	0.944049	0.60147	1.0651	0.644593	1.42412	0.338939	1.20544	0.0487301	7.21411	0.000168574	0.653489	0.0418042	0.0422147					aspartyl protease family protein
At1g65440	0.988502	0.930249	0.961303	0.663838	1.04839	0.592337	1.16116	0.000773261	0.516803	0.00041523	1.11988	0.386112	0.0422561					GTB1__GTB1 (GLOBAL TRANSCRIPTION FACTOR GROUP B1); RNA binding / hydrolase, acting on ester bonds / transcription elongation regulator
At4g28780	0.762788	0.0575609	0.741254	0.479282	1.05969	0.69509	0.714056	0.0485893	0.102541	0.0012672	0.707182	0.038673	0.0423589					GDSL-motif lipase/hydrolase family protein
At4g14680	0.840649	0.15386	0.907843	0.739526	0.72899	0.178935	0.692452	0.054645	0.56418	4.58791e-05	0.954382	0.898299	0.042365					APS3__APS3 (ATP sulfurylase 2); sulfate adenylyltransferase (ATP)
At3g05490	0.979551	0.885165	0.924777	0.762962	0.567807	0.175199	0.662213	0.014661	2.0134	0.0424589	0.305715	0.00062447	0.042365					RALFL22__RALFL22 (RALF-LIKE 22)
At4g13800	0.98415	0.255792	0.998652	0.565133	1.12924	0.494631	0.999557	0.827199	0.0773363	5.31406e-05	1.49541	0.0148136	0.0424174					permease-related
At4g38620	1.09555	0.0961002	1.8208	0.170017	1.34676	0.50732	2.47582	0.0230812	0.447059	0.00196547	1.14096	0.123668	0.0424174				+	AtMYB4_MYB4__MYB4 (myb domain protein 4); transcription factor
At2g47270	1.00071	0.986394	1.01659	0.971063	1.10246	0.644607	1.1038	0.575412	8.55516	1.43138e-07	1.04404	0.91341	0.0424174				+	transcription factor/ transcription regulator
At2g21280	1.19969	0.000438276	1.04172	0.554151	0.786392	0.509849	0.889949	0.0639154	0.482311	0.00654127	0.984775	0.907489	0.0425871					ATSULA_GC1__GC1 (GIANT CHLOROPLAST 1); binding / catalytic/ coenzyme binding
At5g11410	0.923529	0.529411	1.09878	0.805093	1.44901	0.521336	1.01432	0.900149	0.25711	0.00897463	2.51471	2.65003e-05	0.0427573					protein kinase family protein
At1g06430	1.2211	0.0863819	1.34819	0.00234224	0.851515	0.369994	1.08911	0.54821	0.464188	0.00162945	1.06302	0.711363	0.0427573					FTSH8__FTSH8 (FtsH protease 8); ATP-dependent peptidase/ ATPase/ metallopeptidase/ zinc ion binding
At2g17230	0.752409	0.155739	1.00837	0.862512	1.69732	0.2091	0.943728	0.269211	0.311941	0.00167215	0.267846	0.00378463	0.0428333					phosphate-responsive 1 family protein
At5g50740	0.852136	0.207581	0.994388	0.322604	1.04715	0.551428	0.988854	0.322744	0.0912014	8.09881e-06	0.922884	0.497787	0.0428518					similar to ATFP3 (Arabidopsis thaliana farnesylated protein 3), metal ion binding [Arabidopsis thaliana] (TAIR:AT5G63530.1); similar to ATFP3 (Arabidopsis thaliana farnesylated protein 3) [Arabidopsis thaliana] (TAIR:AT5G63530.2); similar to unnamed prote
At3g59300	1.04359	0.455127	0.998571	0.992705	1.21037	0.460582	0.886699	0.0692956	0.297893	0.000108333	1.4131	0.0309877	0.0429768					similar to unknown protein [Arabidopsis thaliana] (TAIR:AT5G24060.1); similar to unnamed protein product [Vitis vinifera] (GB:CAO67773.1); contains domain PTHR10483:SF11 (PTHR10483:SF11); contains domain PTHR10483 (PTHR10483)
At2g24420	1.29126	0.0806288	1.24617	0.00670916	0.829771	0.509139	1.18366	0.125414	0.831085	0.14854	1.88966	0.00966015	0.0431013					DNA repair ATPase-related
At1g31550	1.06658	0.0690185	0.901131	0.574452	0.528629	0.123865	0.808874	0.0763013	0.341516	0.000664878	1.67572	0.200101	0.0431013					GDSL-motif lipase, putative
At5g54630	1.0341	0.778848	1.39954	0.00179943	0.646864	0.114669	1.19161	0.531474	1.61917	0.107502	1.3238	0.00545812	0.0431013				+	zinc finger protein-related
At5g50760	0.749811	0.0880934	0.769999	0.0531846	1.07235	0.823814	1.03127	0.94766	10.5114	4.31741e-05	1.28565	0.316831	0.0431013					auxin-responsive family protein
At4g25640	1.10043	0.701589	1.52177	0.000887891	1.25084	0.368503	1.37347	0.00664572	0.746688	0.112038	0.915836	0.287511	0.0431013					MATE efflux family protein
At3g18035	0.837375	0.239823	1.03874	0.681018	2.11217	0.0255143	1.1328	0.0158727	0.606686	0.00948753	0.884209	0.0793951	0.0431013					HON4__HON4; DNA binding
At1g50450	1.02246	0.697907	1.00448	0.967025	0.761289	0.0546976	1.07171	0.1112	0.42437	0.0123612	0.816398	0.000982269	0.0431013					binding / catalytic
At3g51260	0.969632	0.681152	0.897658	0.242535	0.704176	0.0298053	0.882984	0.206071	0.857889	0.00262742	0.753929	0.0186099	0.0431013					PAD1__PAD1 (20S PROTEASOME ALPHA SUBUNIT PAD1); peptidase
At5g20680	1.14661	0.375091	0.836956	0.16262	1.36613	0.0856311	1.11869	0.362395	0.59755	0.00814532	0.449604	0.00321008	0.0431013		+			similar to unknown protein [Arabidopsis thaliana] (TAIR:AT5G64020.1); similar to Os11g0241900 [Oryza sativa (japonica cultivar-group)] (GB:NP_001067587.1); similar to expressed protein [Oryza sativa (japonica cultivar-group)] (GB:ABA92327.1); contains Int
At4g33660	0.995932	0.94442	1.08267	0.0748784	0.513014	0.192072	1.13768	0.0011475	1.22181	0.117761	1.10577	0.0276063	0.0433395					unknown protein
At3g57630	1.24619	0.0441905	0.940366	0.750251	0.761827	0.528296	0.694888	0.000108029	0.543431	0.170833	1.81903	0.157365	0.043356					exostosin family protein
At4g33520	0.834901	0.261932	1.01879	0.925422	1.46454	0.00915916	0.942213	0.0969031	0.440473	0.000388898	0.9504	0.611155	0.0433815		+			PAA1_HMA6__PAA1 (metal-transporting P-type ATPase 1)
At4g29390	0.924729	0.250427	0.879577	0.29983	0.611114	0.187272	0.869991	0.0159608	0.545726	0.00403839	0.845577	0.056546	0.0433815					40S ribosomal protein S30 (RPS30B)
At3g22104	0.872175	0.350921	1.11542	0.634311	1.63042	0.00227799	1.06309	0.718667	0.468064	0.000526965	2.28464	0.269463	0.0434742					phototropic-responsive NPH3 protein-related
At3g12685	0.932421	0.652789	1.15548	0.0651952	1.17745	0.0904017	0.897288	0.158722	0.385997	0.000440343	0.842936	0.192248	0.0434742					similar to catalytic [Arabidopsis thaliana] (TAIR:AT1G24350.1); similar to unknown [Populus trichocarpa] (GB:ABK94924.1); contains InterPro domain Acid phosphatase/vanadium-dependent haloperoxidase related (InterPro:IPR003832)
At2g32290	1.15496	0.283925	1.07849	0.63803	1.32061	0.115858	0.975555	0.105404	0.235708	0.00143972	1.64648	0.0163358	0.0435414					BMY5__BAM6/BMY5 (BETA-AMYLASE 6); beta-amylase
At1g57680	0.882083	0.103559	1.08712	0.350934	1.19237	0.182448	0.938191	0.155036	0.613786	0.0323307	0.590491	0.00157561	0.0436405					similar to unnamed protein product [Vitis vinifera] (GB:CAO46875.1); contains InterPro domain Uncharacterised conserved protein UCP031277 (InterPro:IPR016971)
At5g61660	0.907306	0.223453	0.819091	0.251526	0.516198	0.14052	0.744016	0.0775181	2.29326	0.0040167	1.35803	0.0213787	0.0436606					glycine-rich protein
At5g40450	0.82875	0.283608	0.759906	0.307263	0.815599	0.0937601	2.20551	0.0472527	2.66562	0.0047686	0.812608	0.0287378	0.0437568					similar to unknown protein [Arabidopsis thaliana] (TAIR:AT3G28770.1); similar to hypothetical protein Kpol_1058p4 [Vanderwaltozyma polyspora DSM 70294] (GB:XP_001645325.1)
At3g22060	1.12697	0.221036	2.08944	0.0571462	0.528839	0.24287	1.42804	0.0102942	4.18488	0.0143817	1.55787	0.117733	0.0439889					receptor protein kinase-related
At5g25440	0.910874	0.164396	0.960388	0.882831	0.783906	0.246458	0.83048	0.0290693	3.87018	0.000515506	1.48925	0.100089	0.0439898					protein kinase family protein
At5g09670	1.09969	0.109507	1.03035	0.822476	1.00701	0.944094	1.16095	0.205233	0.496814	0.000109748	0.640407	0.028106	0.0439926					loricrin-related
At5g45940	1.10677	0.0184989	0.998463	0.503457	0.913878	0.205072	0.997812	0.44445	0.588757	0.000671306	1.11624	0.0961222	0.0444438					ATNUDT11__ATNUDT11 (Arabidopsis thaliana Nudix hydrolase homolog 11)
At4g16860	0.990559	0.407042	0.999469	0.799437	1.66077	0.099909	0.99989	0.953024	0.0384747	1.36121e-05	0.971072	0.132204	0.0449116					RPP4__RPP4 (RECOGNITION OF PERONOSPORA PARASITICA 4)
At5g67570	0.808428	0.205898	1.12647	0.363495	1.05183	0.418631	1.23964	0.0281502	0.15938	0.000136393	0.855723	0.468479	0.0451534					EMB1408__EMB1408 (EMBRYO DEFECTIVE 1408)
At5g24770 At5g24780	1.6021	0.030374	0.785831	0.841672	0.433155	0.0937306	0.662205	0.262667	0.112472	0.00037087	4.71098	0.245244	0.0452165					VSP2__VSP2 (VEGETATIVE STORAGE PROTEIN 2); acid phosphatase
At1g32920	0.856273	0.0214019	1.01246	0.878989	0.615191	0.091787	0.968357	0.286773	3.74862	0.0014228	1.16608	0.081201	0.0452165					similar to unknown protein [Arabidopsis thaliana] (TAIR:AT1G32928.1)
At5g17710	0.940789	0.148222	1.02933	0.741059	0.876338	0.525966	0.916588	0.050198	0.748729	0.00122079	0.829511	0.0160035	0.0452165					EMB1241__EMB1241 (EMBRYO DEFECTIVE 1241); adenyl-nucleotide exchange factor/ chaperone binding / protein binding / protein homodimerization
At5g24970	1.38275	0.00919134	1.36284	0.0910434	0.940356	0.369578	1.01899	0.920777	0.428092	0.00254047	0.790836	0.0793249	0.0452165					ABC1 family protein
At3g21300	0.924636	0.00521769	1.05133	0.82815	0.919691	0.497257	1.03304	0.777989	0.338651	0.000525594	0.418502	0.0649793	0.0452165					RNA methyltransferase family protein
At3g46960	1.03754	0.618364	1.08878	0.275651	0.981186	0.688423	1.07013	0.179678	0.501178	0.000343699	0.852028	0.00797341	0.0452297					ATP-dependent helicase
At3g46210	0.768533	0.0688921	1.05575	0.678479	0.81743	0.0188707	0.785108	0.0780878	0.662541	0.0157457	0.716042	0.053266	0.0452297					3' exoribonuclease family domain 1-containing protein
At4g25080	0.922492	0.0717926	1.0513	0.335007	0.98047	0.900114	0.963027	0.51197	0.450652	0.000371966	0.859009	0.0142844	0.045749					CHLM__CHLM (MAGNESIUM-PROTOPORPHYRIN IX METHYLTRANSFERASE)
At3g22970	0.896179	0.219913	0.884866	0.0565709	1.13173	0.232454	1.09462	0.524242	0.468935	0.0092721	1.90622	0.00425057	0.0460248					similar to unknown protein [Arabidopsis thaliana] (TAIR:AT4G14620.1); similar to unknown [Populus trichocarpa] (GB:ABK95342.1); contains InterPro domain Protein of unknown function DUF506, plant (InterPro:IPR006502)
At4g00090	1.11576	0.0949957	0.966406	0.588002	0.593128	0.0286043	0.980781	0.679809	0.490284	0.00168504	0.548526	0.0326528	0.0460248					transducin family protein / WD-40 repeat family protein
At2g43520	1.04037	0.289062	1.05309	0.819068	0.816996	0.371832	1.00571	0.965196	6.63246	1.68199e-06	0.882354	0.419505	0.0460264					ATTI2__ATTI2 (ARABIDOPSIS THALIANA TRYPSIN INHIBITOR PROTEIN 2); trypsin inhibitor
At1g49500	1.0974	0.146976	1.06347	0.484827	0.810209	0.0465413	1.09506	0.0205705	1.54089	0.00319033	1.01717	0.278029	0.0461225					similar to unknown protein [Arabidopsis thaliana] (TAIR:AT3G19030.1)
At2g25250	1.10129	0.249452	0.969784	0.853926	1.08513	0.784179	0.850573	0.0605649	1.76529	1.64212e-05	0.861447	0.363181	0.0461225					similar to unknown protein [Arabidopsis thaliana] (TAIR:AT4G32020.1)
At5g13570	0.971781	0.807143	1.26087	0.063358	1.43971	0.0924096	0.908276	0.0110526	0.460656	0.00396318	0.81915	0.29406	0.0461552					DCP2_TDT__DCP2/TDT (DECAPPING 2); hydrolase/ m7G(5')pppN diphosphatase/ protein homodimerization
At1g70790	1.37782	0.00572767	1.05157	0.838412	1.01708	0.951455	1.35835	0.209288	0.300663	0.000267194	0.737837	0.23857	0.0461552				+	C2 domain-containing protein
At4g09510	1.11914	0.077564	0.915994	0.672407	1.22748	0.178643	0.920312	0.0661873	0.128897	0.000207028	0.966567	0.480561	0.0462666					beta-fructofuranosidase, putative / invertase, putative / saccharase, putative / beta-fructosidase, putative
At3g29185	0.928238	0.479181	1.04313	0.728237	0.82933	0.190204	0.956982	0.674965	0.439958	3.48929e-05	0.844708	0.0394449	0.0463289					similar to hypothetical protein MtrDRAFT_AC147482g2v2 [Medicago truncatula] (GB:ABD32485.1)
At4g38360	1.11309	0.258892	1.20984	0.147277	1.7342	0.0943075	1.06213	0.638754	0.312094	0.000240598	0.794075	0.112381	0.0464641					similar to unknown protein [Arabidopsis thaliana] (TAIR:AT1G77220.1); similar to MAP kinase activating protein-like [Oryza sativa (japonica cultivar-group)] (GB:BAD61807.1); similar to unnamed protein product [Vitis vinifera] (GB:CAO47512.1); contains Int
At1g14870 At1g14880	0.808694	0.190858	1.02433	0.86265	0.768602	0.239335	0.926692	0.191379	19.2396	5.11263e-05	1.28521	0.163165	0.0465962					Identical to Uncharacterized protein At1g14870 [Arabidopsis Thaliana] (GB:Q9LQU4); similar to unknown protein [Arabidopsis thaliana] (TAIR:AT5G35525.1); similar to unnamed protein product [Vitis vinifera] (GB:CAO42338.1); contains InterPro domain Aspartic
At2g41890	1.05852	0.342277	1.24024	0.164167	0.472748	0.000347512	1.14024	0.594237	0.636218	0.0111611	1.09677	0.485955	0.0465962					curculin-like (mannose-binding) lectin family protein / PAN domain-containing protein
At1g04270	0.975705	0.597594	0.948899	0.386605	0.955465	0.798102	0.945099	0.0705134	0.330118	5.80825e-05	0.771651	0.0829476	0.0465962					RPS15__RPS15 (CYTOSOLIC RIBOSOMAL PROTEIN S15); structural constituent of ribosome
At5g53080	0.900309	0.071747	1.33264	0.09431	0.993556	0.819119	0.996135	0.439719	0.454328	0.000304404	0.714728	0.0862962	0.0470683					kinesin light chain-related
At3g04650	0.981076	0.85261	1.05066	0.85473	1.1289	0.169174	1.03023	0.340819	0.225405	0.000384395	5.84504	0.00413545	0.0471068					oxidoreductase
At4g14400	1.11253	0.489224	0.813144	0.72746	0.921912	0.217376	0.762661	0.253173	0.247017	0.000185842	2.58377	0.0186712	0.0471068					ACD6__ACD6 (ACCELERATED CELL DEATH 6); protein binding
At5g24380	0.983913	0.856343	0.96922	0.344176	0.687914	0.200558	0.999628	0.859306	4.48499	3.26705e-05	2.28186	0.0406573	0.0471068					YSL2__YSL2 (YELLOW STRIPE LIKE 2); oligopeptide transporter
At1g26560	0.947091	0.537727	0.768836	0.326415	0.854677	0.217208	0.876968	0.367658	0.188825	5.88688e-05	2.11238	0.082341	0.0471068					glycosyl hydrolase family 1 protein
At5g53120	1.35136	0.0390491	0.976423	0.932601	0.988489	0.937362	0.866149	0.606371	0.167319	0.000388591	1.67282	0.00831923	0.0471068					SPDS3_SPMS__SPDS3 (SPERMIDINE SYNTHASE 3)
At4g22530	1.29982	0.138579	0.818028	0.0799315	0.843176	0.318632	0.640118	0.0359951	0.685352	0.174893	1.47735	0.00304179	0.0471068					embryo-abundant protein-related
At1g54050	1.13414	0.667525	0.935922	0.25144	0.558047	0.0391201	0.839733	0.325251	0.372818	7.47497e-05	1.22858	0.406084	0.0471068					17.4 kDa class III heat shock protein (HSP17.4-CIII)
At1g43620	1.1564	0.028747	1.06885	0.669671	0.973355	0.891334	0.847524	0.00438289	0.33727	0.00282278	1.22125	0.319603	0.0471068					UDP-glucose:sterol glucosyltransferase, putative
At2g24270	1.16248	0.0282859	1.05212	0.638951	0.93594	0.88917	1.18865	0.0148466	0.416515	0.0429698	1.14863	0.00667608	0.0471068					ALDH11A3__ALDH11A3 (Aldehyde dehydrogenase 11A3); 3-chloroallyl aldehyde dehydrogenase/ glyceraldehyde-3-phosphate dehydrogenase (NADP+)
At2g33040	0.986691	0.823835	0.986814	0.654253	0.827021	0.125049	0.942017	0.0260446	0.710631	0.00624743	1.08478	0.00598614	0.0471068					ATP synthase gamma chain, mitochondrial (ATPC)
At4g21850	0.580549	0.082384	0.902407	0.43948	0.365207	0.0972475	0.745605	0.222319	119.745	9.58982e-05	1.05252	0.869805	0.0471068					methionine sulfoxide reductase domain-containing protein / SeIR domain-containing protein
At5g22510	1.02743	0.481145	1.14942	0.0950074	0.878046	0.409229	0.980871	0.332639	0.102758	1.11149e-05	1.00152	0.99032	0.0471068					beta-fructofuranosidase, putative / invertase, putative / saccharase, putative / beta-fructosidase, putative
At4g02060	1.1499	0.00677046	0.878924	0.594849	1.0751	0.720463	0.999943	0.985226	0.191303	2.45355e-05	0.987768	0.974908	0.0471068					PRL_MCM7__PRL (PROLIFERA); ATP binding / DNA binding / DNA-dependent ATPase
At5g03900	0.895248	0.476881	1.10708	0.298621	0.989258	0.960385	1.125	0.190835	0.192426	3.40707e-06	0.96709	0.732313	0.0471068					Identical to Uncharacterized protein At5g03900 precursor [Arabidopsis Thaliana] (GB:Q8GW20;GB:Q8L632;GB:Q8LG15;GB:Q9FFM9;GB:Q9LZB9); similar to unnamed protein product [Vitis vinifera] (GB:CAO15906.1); contains InterPro domain HesB/YadR/YfhF-like (InterPr
At2g32720	1.06736	0.0296487	0.802441	0.240258	0.693236	0.318218	0.881488	0.00249357	0.496681	0.0218854	0.947297	0.541	0.0471068					B5 #4__B5 #4 (cytochrome b5 family protein #4); heme binding / transition metal ion binding
At4g38540	0.94664	0.583396	1.07666	0.569523	0.841344	0.142619	1.07763	0.296304	5.16956	3.24042e-05	0.75831	0.148572	0.0471068					monooxygenase, putative (MO2)
At4g03140	1.12293	0.152353	1.04201	0.724893	0.967732	0.403351	0.870399	0.241445	0.552166	0.00010186	0.72361	0.0599344	0.0471068					oxidoreductase
At3g18524	0.878879	0.056553	1.02514	0.399073	0.756974	0.00859261	1.06085	0.727792	0.84288	0.153379	0.600036	0.00316494	0.0471068					MSH2__MSH2 (MUTS HOMOLOG 2); ATP binding / damaged DNA binding
At1g70100	0.932649	0.340045	1.12653	0.354227	1.01408	0.884553	1.36816	0.136811	0.233331	5.4863e-05	0.590962	0.0805696	0.0471068					similar to unknown protein [Arabidopsis thaliana] (TAIR:AT1G24160.1); similar to unnamed protein product [Vitis vinifera] (GB:CAO40971.1)
At2g32450	0.839756	0.23937	1.14761	0.181316	1.19549	0.379003	1.0586	0.258211	0.756636	0.00171594	0.475861	0.00914749	0.0471068					calcium-binding EF hand family protein
At2g21640	0.708199	0.08949	0.881353	0.517253	0.314266	0.290868	0.942039	0.400209	4.28146	0.0880548	0.468159	0.00013631	0.0471068					similar to unknown protein [Arabidopsis thaliana] (TAIR:AT3G05570.1); similar to unknown protein [Arabidopsis thaliana] (TAIR:AT4G39235.1); similar to hypothetical protein OsI_027197 [Oryza sativa (indica cultivar-group)] (GB:EAZ05965.1)
At5g14450	0.981726	0.876246	1.14672	0.138949	1.13893	0.438231	0.947972	0.320285	0.355344	0.000831587	0.286296	0.00467472	0.0471068					GDSL-motif lipase/hydrolase family protein
At3g03310	1.02223	0.589132	1.3518	0.000327093	1.02834	0.583787	1.33252	0.213356	1.0577	0.567915	1.60818	0.005239	0.0471708					lecithin:cholesterol acyltransferase family protein / LACT family protein
At4g08870 At4g08900	1.15521	0.284312	1.0405	0.661246	0.655866	0.182885	1.1013	0.150495	0.394114	0.0130515	1.48618	0.00106305	0.0471708					arginase, putative
At5g42800	1.44853	0.128677	0.993757	0.374498	1.00123	0.964399	0.998874	0.679078	0.00901013	6.52135e-06	1.19449	0.345089	0.0471708					DFR_M318_TT3__DFR (DIHYDROFLAVONOL 4-REDUCTASE); dihydrokaempferol 4-reductase
At3g24190	1.26637	0.00657867	1.22198	0.116594	0.871651	0.720625	1.03363	0.710991	0.328768	0.000412325	1.11021	0.44414	0.0471708					ABC1 family protein
At1g50250	1.08175	0.094476	1.15484	0.279904	0.744013	0.0212179	1.12461	0.00387441	0.754517	0.0440849	1.04639	0.72931	0.0471708					FTSH1__FTSH1 (FtsH protease 1); ATP-dependent peptidase/ ATPase/ metallopeptidase
At1g68190	0.645108	0.0996556	1.08772	0.565444	0.731256	0.367576	1.13461	0.590591	0.379651	7.99858e-06	1.02752	0.727609	0.0471708				+	zinc finger (B-box type) family protein
At1g78610	1.33986	0.00200009	1.18405	0.339659	1.24884	0.172438	1.1125	0.0936445	0.523393	0.0417802	0.968983	0.153321	0.0471708					mechanosensitive ion channel domain-containing protein / MS ion channel domain-containing protein
At3g63410	1.02989	0.636932	1.01859	0.827613	0.765067	0.476236	1.04353	0.0786392	0.494791	1.09446e-05	0.935073	0.319854	0.0471708					APG1_VTE3__APG1 (ALBINO OR PALE GREEN MUTANT 1); methyltransferase
At3g05090	1.09302	0.0121868	1.1311	0.0194468	1.1483	0.0958075	1.25527	0.0135327	0.9497	0.490542	0.923931	0.468607	0.0471708					transducin family protein / WD-40 repeat family protein
At5g41360 At5g41370	1.04555	0.0449044	0.929531	0.586809	1.20672	0.312081	1.12614	0.235714	0.376516	0.0161045	0.89032	0.00231045	0.0471708					ATXPB2_XPB2__XPB2 (ARABIDOPSIS HOMOLOG OF XERODERMA PIGMENTOSUM COMPLEMENTATION GROUP B 2); ATP-dependent helicase
At4g08580 At5g17900	1.01291	0.651053	1.06235	0.489812	0.886567	0.358777	1.23265	0.207957	0.269056	0.000113128	0.819414	0.0266357	0.0471708					microfibrillar-associated protein-related
At3g54350	1.10206	0.105285	1.08944	0.665045	0.5854	0.0122178	1.05361	0.526453	1.16843	0.0989537	0.808349	0.00158851	0.0471708					EMB1967__EMB1967 (EMBRYO DEFECTIVE 1967)
At4g22720	0.827046	0.142418	1.14679	0.0903946	1.57457	0.0231468	1.07613	0.260896	0.283501	0.0124813	0.764971	0.0729171	0.0471708					glycoprotease M22 family protein
At3g07300	0.923833	0.612023	1.08594	0.0132049	1.26713	0.0760502	1.06107	0.14961	0.488354	0.017423	0.740281	0.0435679	0.0471708					eukaryotic translation initiation factor 2B family protein / eIF-2B family protein
At5g59900	0.97869	0.519373	1.02866	0.951594	1.007	0.897072	0.507348	0.256805	0.164822	2.55033e-06	0.69533	0.241742	0.0471708					pentatricopeptide (PPR) repeat-containing protein
At3g15140	1.22386	0.00428156	0.907647	0.683002	1.34534	0.426131	0.900905	0.179104	0.287323	0.00202966	0.672358	0.153153	0.0471708					exonuclease family protein
At3g49240	0.793182	0.309132	0.858455	0.510314	0.584928	0.175626	0.814143	0.0165274	0.601786	0.0216829	0.588384	0.00713786	0.0471708					EMB1796__EMB1796 (EMBRYO DEFECTIVE 1796); binding
At5g20290	0.855576	0.0609433	0.965323	0.0774247	0.826298	0.130583	0.945863	0.0862875	0.601147	0.014519	0.85127	0.0939892	0.0472748					40S ribosomal protein S8 (RPS8A)
At1g11840	1.05353	0.383397	0.844661	0.288074	0.938479	0.755696	0.902617	0.217446	0.182749	1.55131e-05	1.239	0.258704	0.0473106					ATGLX1__ATGLX1 (GLYOXALASE I HOMOLOG); lactoylglutathione lyase
At3g22750	1.01697	0.54696	1.10394	0.710036	0.722754	0.049471	1.00576	0.216823	2.66836	6.59469e-05	0.801229	0.266414	0.0473774					protein kinase, putative
At1g24100	0.984772	0.807671	0.929336	0.60404	0.743041	0.221086	0.777531	0.0123663	1.71261	0.0178286	2.03817	0.00315708	0.0477637					UGT74B1__UGT74B1 (UDP-glucosyl transferase 74B1); UDP-glycosyltransferase/ thiohydroximate beta-D-glucosyltransferase/ transferase, transferring glycosyl groups
At2g38860	0.885637	0.0192731	0.742179	0.0919758	1.05677	0.904473	0.681516	0.0401438	2.50427	0.0206058	1.66975	0.0562816	0.0477637					YLS5__YLS5 (yellow-leaf-specific gene 5)
At5g38530	1.226	2.72431e-05	1.02628	0.774703	1.12281	0.700892	0.939696	0.45468	0.360507	0.0467954	1.28789	0.237559	0.0477637					tryptophan synthase-related
At3g26980	0.779086	0.0535067	1.03578	0.852648	0.569028	0.114703	0.737147	0.113998	1.84914	0.0138912	0.703104	0.00903494	0.0477637					MUB4__MUB4 (MEMBRANE-ANCHORED UBIQUITIN-FOLD PROTEIN 4 PRECURSOR)
At2g37190	0.920324	0.183052	0.905738	0.210531	0.800883	0.192452	1.04597	0.677377	0.529726	0.00602478	0.694292	0.00246759	0.0477637					60S ribosomal protein L12 (RPL12A)
At5g16910	1.06634	0.69532	1.11715	0.565981	0.739487	0.376969	1.1789	0.0994315	2.63376	0.000210496	0.685609	0.0243216	0.0478682					ATCSLD2_CSLD2__ATCSLD2 (Cellulose synthase-like D2); cellulose synthase/ transferase, transferring glycosyl groups
At1g30530	1.15431	0.00544546	0.554388	0.213864	0.601842	0.149389	0.739475	0.203688	0.342842	0.0179868	2.64447	0.1192	0.0479802					UDP-glucoronosyl/UDP-glucosyl transferase family protein
At2g35840	1.13651	0.147451	1.01071	0.864438	0.693325	0.0563908	0.972166	0.0433618	0.467467	0.000433355	1.08454	0.565721	0.0480783					sucrose-phosphatase 1 (SPP1)
At1g03160	0.937096	0.485922	0.838827	0.486376	2.08168	0.0249598	1.14341	0.23155	0.163232	0.000139175	1.14224	0.40802	0.0485016					FZL__FZL (FZO-LIKE); GTP binding / GTPase/ thiamin-phosphate diphosphorylase
At1g03550	1.10732	0.248944	1.33045	0.390853	1.25283	0.342405	1.23828	0.203946	2.35228	1.93613e-05	1.10602	0.601854	0.048834					secretory carrier membrane protein (SCAMP) family protein
At5g49945	1.0125	0.772992	0.921163	0.544129	1.16112	0.449541	0.859075	0.00294913	0.221404	0.0003956	1.0427	0.356066	0.048834		+			Identical to Uncharacterized protein At5g49945 precursor [Arabidopsis Thaliana] (GB:Q94CC0;GB:Q9LTX6); similar to unknown protein [Arabidopsis thaliana] (TAIR:AT4G24330.1); similar to hypothetical protein [Vitis vinifera] (GB:CAN63262.1); contains InterPr
At3g04340	1.2485	0.227358	1.06755	0.78235	0.729718	0.115554	1.21525	0.441711	0.433611	0.000291489	0.687437	0.029908	0.048834					EMB2458__EMB2458 (EMBRYO DEFECTIVE 2458); ATPase
At3g29810	0.992869	0.973165	1.19718	0.648273	1.12865	0.600622	1.01768	0.838158	4.6604	0.00217572	0.300144	0.000114597	0.048834					COBL2__COBL2 (COBRA-LIKE PROTEIN 2 PRECURSOR)
At1g72150	0.755108	0.00535168	1.15649	0.0187293	0.935243	0.673923	1.10373	0.382833	1.27507	0.0344179	0.770887	0.0899176	0.0490261					PATL1__PATL1 (PATELLIN 1); transporter
At5g48340	0.837446	0.101049	1.10164	0.056889	1.23206	0.467244	1.33816	0.0136896	0.255347	0.0689087	0.669233	0.0315987	0.0490261					similar to unnamed protein product [Vitis vinifera] (GB:CAO70880.1)
At5g25100	1.02237	0.916609	0.998265	0.583341	0.884785	0.334513	1.09751	0.24221	6.80846	1.76969e-05	1.19996	0.106227	0.0490457					endomembrane protein 70, putative
At4g32770	1.12405	0.200457	1.28442	0.0224278	1.04402	0.389977	1.05191	0.716449	0.0801573	9.035e-05	1.09154	0.713751	0.0490457					VTE1_ATSDX1__VTE1 (VITAMIN E DEFICIENT 1)
At1g04350	1.18376	0.0523	1.13631	0.394985	0.573687	0.374711	1.09726	0.212583	0.425363	8.34552e-05	1.04931	0.591896	0.0490457					2-oxoglutarate-dependent dioxygenase, putative
At5g06340	1.02946	0.774587	1.0462	0.318158	0.87495	0.554119	0.991773	0.278513	0.415516	4.68523e-05	0.901318	0.0456691	0.0490457					diadenosine 5',5'''-P1,P4-tetraphosphate hydrolase, putative
At5g49410	0.969953	0.839745	0.901271	0.245528	1.01859	0.943535	0.915	0.0816959	0.479293	0.0138714	0.594737	0.000366994	0.0490457					similar to unknown protein [Arabidopsis thaliana] (TAIR:AT1G73940.1); similar to unnamed protein product [Vitis vinifera] (GB:CAO48310.1)
At1g72790	0.784667	0.0913339	1.16414	0.371874	0.52397	0.101763	0.903914	0.181178	7.16322	0.00222235	0.449269	0.0584033	0.0490457					hydroxyproline-rich glycoprotein family protein
At2g39580	1.15504	0.0568054	1.32167	0.421243	0.565364	0.0145594	1.26374	0.397799	0.476896	0.00478782	0.777685	0.12345	0.0491533					binding
At4g32190	0.910896	0.150902	1.02259	0.921678	0.524569	0.091674	1.28892	0.00180651	0.407234	0.00419858	1.05402	0.851087	0.0492257					centromeric protein-related
At1g28190	0.719128	0.203486	0.900963	0.602997	0.704174	0.15927	0.739108	0.0578576	4.75008	0.00112427	1.75023	0.0653333	0.0494477	+				similar to unknown protein [Arabidopsis thaliana] (TAIR:AT5G12340.1); similar to unknown [Picea sitchensis] (GB:ABK21062.1)
At3g18040	0.977069	0.608047	1.04057	0.79778	0.815287	0.520126	0.813084	0.0145978	0.642491	0.0025449	0.721305	0.00891539	0.0495699					MPK9__MPK9 (MAP KINASE 9); MAP kinase
At3g52390	1.09946	0.0432065	0.859278	0.20932	1.06829	0.660933	1.11772	0.514761	0.421039	0.00138096	0.893114	0.0197706	0.0496614					tatD-related deoxyribonuclease family protein
At4g36750	1.22076	0.127334	0.892489	0.281643	0.683321	0.0444115	0.874684	0.0189429	1.56949	0.00780242	0.891432	0.359215	0.0497982					quinone reductase family protein
TF list was obatained from AGRIS (http://arabidopsis.med.ohio-state.edu/)
