# Supplementary material for: A Systems Approach Reveals Regulatory Circuitry for Arabidopsis Trichome Initiation by the GL3 and GL1 Selectors
Source: PLoS Genet. 2009 Feb 27;5(2):e1000396. doi: 10.1371/journal.pgen.1000396 (PMC2642726; doi:10.1371/journal.pgen.1000396)
Supplement: Table S3 — PCC scores of GL1 and GL3 controlled for co-expression with GL2, TTG2, SCL8 and MYC1. (0.05 MB XLS) [file pgen.1000396.s012.xls]

## Sheet: Sheet1
Table S3. Gene list of PCC of GL1 and GL3 with GL2, TTG2, SCL8 and MYC1
Cluster	GO	AGI ID	GL2_PCC	TTG2_PCC	SCL8_PCC	MYC1_PCC	Annotation (Lookup from 2007-05-02) - for multiple identifier mappings only the annotation for the first identifier is shown, except in the case of the multi-line output option
I	01 Metabolism	At1g09420	0.335	0.237	0.113	0.121	G6PD4__G6PD4 (GLUCOSE-6-PHOSPHATE DEHYDROGENASE 4); glucose-6-phosphate dehydrogenase
I	01 Metabolism	At4g03050	0.403	0.303	0.148	0.03	AOP3__AOP3 (2-oxoglutarate?dependent dioxygenase 3); oxidoreductase, acting on paired donors, with incorporation or reduction of molecular oxygen, 2-oxoglutarate as one donor, and incorporation of one atom each of oxygen into both donors
I	01 Metabolism	At5g24970	0.315	0.275	0.114	0.015	ABC1 family protein
I	01 Metabolism	At5g42800	0.338	0.565	0.03	0.117	DFR_M318_TT3__DFR (DIHYDROFLAVONOL 4-REDUCTASE); dihydrokaempferol 4-reductase
I	01 Metabolism	At1g11840	0.131	0.155	0.267	0.181	ATGLX1__ATGLX1 (GLYOXALASE I HOMOLOG); lactoylglutathione lyase
I	01 Metabolism	At3g13845	0.204	0.143	0.079	0.166	unknown protein
I	01 Metabolism	At1g15340	0.232	0.144	0.158	0.157	MBD10__MBD10 (methyl-CpG-binding domain 10); DNA binding
I	01 Metabolism	At3g18035	0.175	0.107	0.175	0.158	HON4__HON4; DNA binding
I	01 Metabolism	At1g11090	0.125	0.149	0.177	0.204	hydrolase, alpha/beta fold family protein
I	01 Metabolism	At3g55120	0.091	0.138	0.105	0.167	TT5_A11_CFI__A11/CFI/TT5 (TRANSPARENT TESTA 5); chalcone isomerase
I	01 Metabolism	At1g74030	0.351	0.193	0.089	0.459	enolase, putative
I	01 Metabolism	At2g37300	0.283	0.284	0.109	0.455	unknown protein
II	12 Protein synthesis, 41 Development	At1g73100	0.211	0.161	0.046	0.436	SUVH3__SUVH3 (SU(VAR)3-9 HOMOLOG 3)
II	12 Protein synthesis, 41 Development	At2g38370	0.213	0.193	-0.014	0.367	similar to unknown protein [Arabidopsis thaliana] (TAIR:AT3G51720.1); similar to unnamed protein product [Vitis vinifera] (GB:CAO48842.1); contains InterPro domain Protein of unknown function DUF827, plant (InterPro:IPR008545)
II	12 Protein synthesis, 41 Development	At3g11400	0.215	0.17	0.043	0.335	EIF3G1__EIF3G1 (eukaryotic translation initiation factor 3G1); RNA binding / translation initiation factor
II	12 Protein synthesis, 41 Development	At2g32720	0.155	0.082	0.001	0.391	B5 #4__B5 #4 (cytochrome b5 family protein #4); heme binding / transition metal ion binding
II	12 Protein synthesis, 41 Development	At5g27450	0.204	0.063	-0.019	0.371	MK_MVK__MK/MVK; mevalonate kinase
II	12 Protein synthesis, 41 Development	At1g16610	0.383	0.28	-0.035	0.241	SR45__SR45 (arginine/serine-rich 45); RNA binding
II	12 Protein synthesis, 41 Development	At2g43520	0.34	0.267	-0.095	0.152	ATTI2__ATTI2 (ARABIDOPSIS THALIANA TRYPSIN INHIBITOR PROTEIN 2); trypsin inhibitor
II	12 Protein synthesis, 41 Development	At2g38040	0.301	0.138	-0.043	0.273	CAC3__CAC3 (acetyl co-enzyme A carboxylase carboxyltransferase alpha subunit); acetyl-CoA carboxylase
II	12 Protein synthesis, 41 Development	At3g02790	0.271	0.109	-0.002	0.311	zinc finger (C2H2 type) family protein
II	12 Protein synthesis, 41 Development	At1g04080	0.251	0.236	-0.081	0.339	PRP39__PRP39; binding
II	12 Protein synthesis, 41 Development	At4g19400	0.322	0.243	-0.073	0.286	actin binding
II	12 Protein synthesis, 41 Development	At1g30530	0.153	0.208	0.016	0.279	UDP-glucoronosyl/UDP-glucosyl transferase family protein
II	12 Protein synthesis, 41 Development	At1g78580	0.198	0.196	-0.003	0.293	ATTPS1_TPS1__ATTPS1 (TREHALOSE-6-PHOSPHATE SYNTHASE); transferase, transferring glycosyl groups
II	12 Protein synthesis, 41 Development	At5g59900	0.182	0.171	-0.086	0.288	pentatricopeptide (PPR) repeat-containing protein
II	12 Protein synthesis, 41 Development	At4g04840	0.283	0.162	-0.166	0.145	methionine sulfoxide reductase domain-containing protein / SeIR domain-containing protein
II	12 Protein synthesis, 41 Development	At1g14685	0.171	0.085	-0.157	0.19	BPC2__BPC2 (BASIC PENTACYSTEINE 2)
II	12 Protein synthesis, 41 Development	At3g13000	0.131	0.088	-0.167	0.247	transcription factor
II	12 Protein synthesis, 41 Development	At1g14720	0.103	0.185	-0.115	0.155	XTR2_EXGT-A2__XTR2 (XYLOGLUCAN ENDOTRANSGLYCOSYLASE RELATED 2); hydrolase, acting on glycosyl bonds
II	12 Protein synthesis, 41 Development	At5g06060	0.117	0.168	-0.189	0.188	tropinone reductase, putative / tropine dehydrogenase, putative
II	12 Protein synthesis, 41 Development	At5g12980	0.251	0.155	-0.011	0.116	rcd1-like cell differentiation protein, putative
II	12 Protein synthesis, 41 Development	At5g38530	0.154	0.155	-0.012	0.123	tryptophan synthase-related
II	12 Protein synthesis, 41 Development	At5g63520	0.208	0.255	-0.068	0.119	Identical to F-box/LRR-repeat protein At5g63520 [Arabidopsis Thaliana] (GB:Q9FMV0;GB:Q8GX97); similar to unknown [Populus trichocarpa x Populus deltoides] (GB:ABK96301.1); contains InterPro domain Cyclin-like F-box (InterPro:IPR001810)
II	12 Protein synthesis, 41 Development	At2g44120	0.249	0.212	-0.112	0.44	60S ribosomal protein L7 (RPL7C)
II	12 Protein synthesis, 41 Development	At3g18190	0.266	0.187	-0.05	0.474	chaperonin, putative
II	12 Protein synthesis, 41 Development	At4g29390	0.291	0.186	-0.063	0.46	40S ribosomal protein S30 (RPS30B)
II	12 Protein synthesis, 41 Development	At5g13520	0.258	0.164	-0.125	0.505	peptidase M1 family protein
II	12 Protein synthesis, 41 Development	At2g34680	0.159	0.1	-0.163	0.479	AIR9__AIR9 (Auxin-Induced in Root cultures 9); protein binding
II	12 Protein synthesis, 41 Development	At3g16780	0.201	0.106	-0.184	0.518	60S ribosomal protein L19 (RPL19B)
II	12 Protein synthesis, 41 Development	At1g18540	0.217	0.131	-0.2	0.467	60S ribosomal protein L6 (RPL6A)
II	12 Protein synthesis, 41 Development	At2g37190	0.226	0.155	-0.215	0.489	60S ribosomal protein L12 (RPL12A)
II	12 Protein synthesis, 41 Development	At3g10690	0.225	0.175	-0.201	0.458	DNA gyrase subunit A family protein
II	12 Protein synthesis, 41 Development	At5g14450	0.246	0.213	-0.192	0.427	GDSL-motif lipase/hydrolase family protein
II	12 Protein synthesis, 41 Development	At1g47740	0.121	-0.045	-0.068	0.478	similar to unknown protein [Arabidopsis thaliana] (TAIR:AT5G25170.1); similar to unnamed protein product [Vitis vinifera] (GB:CAO61202.1); contains InterPro domain Protein of unknown function DUF862, eukaryotic (InterPro:IPR008580)
II	12 Protein synthesis, 41 Development	At4g24670	0.081	0.007	-0.196	0.52	alliinase family protein
II	12 Protein synthesis, 41 Development	At1g04270	0.207	0.149	-0.13	0.45	RPS15__RPS15 (CYTOSOLIC RIBOSOMAL PROTEIN S15); structural constituent of ribosome
II	12 Protein synthesis, 41 Development	At3g60245	0.201	0.152	-0.121	0.43	60S ribosomal protein L37a (RPL37aC)
II	12 Protein synthesis, 41 Development	At3g04630	0.15	0.149	-0.081	0.375	WDL1__WDL1 (WVD2-LIKE 1)
II	12 Protein synthesis, 41 Development	At2g46470	0.208	0.11	-0.122	0.384	OXA1L__OXA1L (INNER MEMBRANE PROTEIN OXA1-LIKE)
II	12 Protein synthesis, 41 Development	At1g43170	0.182	0.129	-0.118	0.382	ARP1_RPL3A_EMB2207__ARP1 (ARABIDOPSIS RIBOSOMAL PROTEIN 1)
II	12 Protein synthesis, 41 Development	At5g10360	0.168	0.116	-0.105	0.39	EMB3010__EMB3010 (EMBRYO DEFECTIVE 3010); structural constituent of ribosome
II	12 Protein synthesis, 41 Development	At4g09510	0.116	0.128	-0.093	0.461	beta-fructofuranosidase, putative / invertase, putative / saccharase, putative / beta-fructosidase, putative
II	12 Protein synthesis, 41 Development	At5g38690	0.117	0.137	-0.029	0.42	similar to unknown protein [Arabidopsis thaliana] (TAIR:AT1G67780.1); similar to unnamed protein product [Vitis vinifera] (GB:CAO49292.1); contains InterPro domain DDT (InterPro:IPR004022)
II	12 Protein synthesis, 41 Development	At2g20240	0.14	0.083	-0.167	0.358	similar to unknown protein [Arabidopsis thaliana] (TAIR:AT4G28760.2); similar to unknown protein [Arabidopsis thaliana] (TAIR:AT4G28760.1); similar to unnamed protein product [Vitis vinifera] (GB:CAO40507.1); contains domain PTHR21726:SF7 (PTHR21726:SF7); contains domain PTHR21726 (PTHR21726)
II	12 Protein synthesis, 41 Development	At3g46210	0.123	0.086	-0.135	0.353	3' exoribonuclease family domain 1-containing protein
II	12 Protein synthesis, 41 Development	At5g20290	0.148	0.081	-0.11	0.392	40S ribosomal protein S8 (RPS8A)
II	12 Protein synthesis, 41 Development	At3g49240	0.112	0.048	-0.198	0.325	EMB1796__EMB1796 (EMBRYO DEFECTIVE 1796); binding
II	12 Protein synthesis, 41 Development	At3g57000	0.139	0.107	-0.116	0.333	nucleolar essential protein-related
II	12 Protein synthesis, 41 Development	At4g35910	0.097	0.11	-0.141	0.315	similar to unnamed protein product [Vitis vinifera] (GB:CAO23594.1); contains domain SSF52402 (SSF52402); contains domain PTHR20882:SF1 (PTHR20882:SF1); contains domain PTHR20882 (PTHR20882)
II	12 Protein synthesis, 41 Development	At5g23690	0.111	0.108	-0.17	0.338	polynucleotide adenylyltransferase family protein
II	12 Protein synthesis, 41 Development	At1g09390	0.124	0.084	-0.153	0.28	GDSL-motif lipase/hydrolase family protein
II	12 Protein synthesis, 41 Development	At5g40660	0.12	0.073	-0.141	0.311	ATP12 protein-related
III		At1g27460	0.228	0.154	-0.343	0.432	NPGR1__NPGR1 (NO POLLEN GERMINATION RELATED 1); calmodulin binding
III		At4g02060	0.181	0.065	-0.248	0.568	PRL_MCM7__PRL (PROLIFERA); ATP binding / DNA binding / DNA-dependent ATPase
III		At4g10480	0.148	0.066	-0.216	0.518	nascent polypeptide associated complex alpha chain protein, putative / alpha-NAC, putative
III		At5g50740	0.192	0.028	-0.312	0.561	similar to ATFP3 (Arabidopsis thaliana farnesylated protein 3), metal ion binding [Arabidopsis thaliana] (TAIR:AT5G63530.1); similar to ATFP3 (Arabidopsis thaliana farnesylated protein 3) [Arabidopsis thaliana] (TAIR:AT5G63530.2); similar to unnamed protein product [Vitis vinifera] (GB:CAO68320.1); contains InterPro domain Heavy metal transport/detoxification protein; (InterPro:IPR006121)
III		At3g57180	0.1	0.147	-0.392	0.309	GTP binding
III		At3g54090	0.048	0.062	-0.439	0.335	pfkB-type carbohydrate kinase family protein
III		At4g20130	0.017	0.053	-0.423	0.313	PTAC14__PTAC14 (PLASTID TRANSCRIPTIONALLY ACTIVE14)
III		At4g02990	0.006	0.077	-0.385	0.279	mitochondrial transcription termination factor family protein / mTERF family protein
III		At4g24175	0.01	0.053	-0.373	0.333	similar to unnamed protein product [Vitis vinifera] (GB:CAO60974.1)
III		At3g21300	0.08	0.064	-0.445	0.464	RNA methyltransferase family protein
III		At3g12930	0.049	0.093	-0.49	0.361	similar to unknown [Populus trichocarpa] (GB:ABK94112.1); contains InterPro domain Iojap-related protein (InterPro:IPR004394)
III		At2g34640	0.113	0.136	-0.444	0.401	PTAC12__PTAC12 (PLASTID TRANSCRIPTIONALLY ACTIVE12)
III		At4g30620	0.096	0.106	-0.42	0.36	similar to unknown protein [Arabidopsis thaliana] (TAIR:AT2G24020.1); similar to unknown [Picea sitchensis] (GB:ABK26000.1); similar to Os02g0180200 [Oryza sativa (japonica cultivar-group)] (GB:NP_001046090.1); contains InterPro domain Conserved hypothetical protein CHP00103 (InterPro:IPR004401)
III		At3g29185	-0.085	-0.053	-0.481	0.293	similar to hypothetical protein MtrDRAFT_AC147482g2v2 [Medicago truncatula] (GB:ABD32485.1)
III		At3g04340	-0.039	-0.032	-0.417	0.333	EMB2458__EMB2458 (EMBRYO DEFECTIVE 2458); ATPase
III		At4g25080	0.009	0	-0.412	0.267	CHLM__CHLM (MAGNESIUM-PROTOPORPHYRIN IX METHYLTRANSFERASE)
III		At2g41680	-0.036	0.042	-0.378	0.23	thioredoxin reductase, putative / NADPH-dependent thioredoxin reductase, putative
III		At3g26710	-0.036	0.028	-0.405	0.214	similar to unnamed protein product [Vitis vinifera] (GB:CAO49107.1)
III		At5g03940	-0.076	0.011	-0.368	0.228	FFC_54CP_CPSRP54_SRP54CP__FFC (FIFTY-FOUR CHLOROPLAST HOMOLOGUE); 7S RNA binding / GTP binding / mRNA binding
III		At2g31840	-0.045	0.029	-0.465	0.195	similar to unknown protein [Arabidopsis thaliana] (TAIR:AT4G28590.1); similar to hypothetical protein [Vitis vinifera] (GB:CAN75809.1); contains InterPro domain Thioredoxin-like fold (InterPro:IPR012336)
III		At4g04350	-0.045	0.039	-0.442	0.254	EMB2369__EMB2369 (EMBRYO DEFECTIVE 2369); ATP binding / aminoacyl-tRNA ligase
III		At5g14660	-0.062	0.026	-0.427	0.229	PDF1B_DEF2__PDF1B (PEPTIDE DEFORMYLASE 1B); peptide deformylase
III		At4g03210	-0.022	-0.023	-0.316	0.45	XTH9__XTH9 (XYLOGLUCAN ENDOTRANSGLUCOSYLASE/HYDROLASE 9); hydrolase, acting on glycosyl bonds
III		At1g12270	-0.002	-0.069	-0.169	0.408	stress-inducible protein, putative
III		At3g18000	-0.062	-0.103	-0.185	0.388	PEAMT_XIPOTL1_NMT1__NMT1 (N-METHYLTRANSFERASE 1); phosphoethanolamine N-methyltransferase
III		At3g52390	-0.042	0.002	-0.24	0.35	tatD-related deoxyribonuclease family protein
III		At5g12440	0.015	-0.033	-0.231	0.419	zinc finger (CCCH-type) family protein
III		At5g15350	-0.011	-0.104	-0.309	0.294	plastocyanin-like domain-containing protein
III		At5g51140	0.029	-0.038	-0.264	0.313	pseudouridine synthase family protein
III		At1g59720	0.062	0.102	-0.248	0.259	pentatricopeptide (PPR) repeat-containing protein
III		At3g22120	0.109	0.137	-0.232	0.253	CWLP__CWLP (CELL WALL-PLASMA MEMBRANE LINKER PROTEIN); lipid binding
III		At2g35155	0.064	0.082	-0.296	0.333	catalytic
III		At1g06790	0.128	0.075	-0.274	0.352	RNA polymerase Rpb7 N-terminal domain-containing protein
III		At3g63410	0.124	0.101	-0.337	0.347	APG1_VTE3__APG1 (ALBINO OR PALE GREEN MUTANT 1); methyltransferase
III		At4g18750	0.132	0.141	-0.215	0.348	pentatricopeptide (PPR) repeat-containing protein
III		At3g15140	0.115	0.094	-0.216	0.422	exonuclease family protein
III		At4g27240	0.126	0.154	-0.251	0.393	zinc finger (C2H2 type) family protein
III		At5g42240	0.111	0.114	-0.274	0.384	SCPL42__SCPL42 (serine carboxypeptidase-like 42); serine carboxypeptidase
III		At2g33330	0.073	0.062	-0.311	0.408	33 kDa secretory protein-related
III		At3g20440	0.056	0.039	-0.332	0.414	BE1_EMB2729__BE1/EMB2729 (BRANCHING ENZYME 1); alpha-amylase
III		At3g23070	0.027	0.026	-0.33	0.377	similar to unknown protein [Arabidopsis thaliana] (TAIR:AT4G14510.1); similar to hypothetical protein [Vitis vinifera] (GB:CAN79523.1); similar to unnamed protein product [Vitis vinifera] (GB:CAO71295.1); similar to CRM family member 3 [Zea mays] (GB:NP_001106061.1); contains InterPro domain CRS1/YhbY (InterPro:IPR001890)
III		At5g39980	0.024	0.03	-0.299	0.322	pentatricopeptide (PPR) repeat-containing protein
III		At1g16340	0.035	0.034	-0.246	0.397	ATKDSA2_ATKSDA__ATKDSA2/ATKSDA
III		At1g08610	0.02	0.034	-0.242	0.356	pentatricopeptide (PPR) repeat-containing protein
III		At1g67950	0.035	0.05	-0.26	0.358	RNA recognition motif (RRM)-containing protein
III		At2g43650	0.081	0.03	-0.256	0.375	EMB2777__EMB2777 (EMBRYO DEFECTIVE 2777)
III		At5g51550	0.06	0.028	-0.222	0.345	phosphate-responsive 1 family protein
III		At1g34380	-0.026	0.05	-0.253	0.165	5'-3' exonuclease family protein
III		At2g18380	-0.022	0.032	-0.179	0.134	transcription factor
III		At1g67120	-0.044	-0.024	-0.164	0.195	midasin-related
III		At3g10940	-0.05	0.013	-0.22	0.236	protein phosphatase-related
III		At4g39960	-0.071	-0.003	-0.219	0.202	DNAJ heat shock family protein
III		At2g17230	0.058	-0.011	-0.207	0.179	phosphate-responsive 1 family protein
III		At2g31530	0.07	0.074	-0.233	0.203	EMB2289_SCY2__EMB2289/SCY2 (EMBRYO DEFECTIVE 2289); P-P-bond-hydrolysis-driven protein transmembrane transporter
III		At5g11270	0.03	0.085	-0.194	0.205	OCP3__OCP3 (OVEREXPRESSOR OF CATIONIC PEROXIDASE 3)
III		At1g32900	-0.044	0.094	-0.092	0.121	starch synthase, putative
III		At2g24270	0.003	0.121	-0.163	0.131	ALDH11A3__ALDH11A3 (Aldehyde dehydrogenase 11A3); 3-chloroallyl aldehyde dehydrogenase/ glyceraldehyde-3-phosphate dehydrogenase (NADP+)
III		At2g40780	0.051	0.104	-0.079	0.122	RNA binding / translation initiation factor
III		At2g42600	0.082	0.128	-0.156	0.063	ATPPC2__ATPPC2 (PHOSPHOENOLPYRUVATE CARBOXYLASE 2); phosphoenolpyruvate carboxylase
III		At5g53080	0.062	0.076	-0.232	0.104	kinesin light chain-related
III		At1g09680	0.001	0.001	-0.087	0.095	pentatricopeptide (PPR) repeat-containing protein
III		At3g07300	0.03	0.002	-0.119	0.113	eukaryotic translation initiation factor 2B family protein / eIF-2B family protein
III		At4g21850	0.056	-0.068	-0.056	0.179	methionine sulfoxide reductase domain-containing protein / SeIR domain-containing protein
III		At1g03560	0.007	0.005	-0.065	0.206	pentatricopeptide (PPR) repeat-containing protein
III		At1g08750	-0.007	0.019	-0.074	0.226	GPI-anchor transamidase, putative
III		At3g06440	0.039	-0.004	-0.061	0.197	galactosyltransferase family protein
III		At2g28470	0.083	-0.017	-0.009	0.234	BGAL8__BGAL8 (BETA-GALACTOSIDASE 8); beta-galactosidase
IV	34 Interaction with the environment	At2g19570	0.193	0.207	0.463	-0.313	CDA1_DESZ__CDA1 (CYTIDINE DEAMINASE 1)
IV	34 Interaction with the environment	At1g21140	0.26	0.162	0.328	-0.079	nodulin, putative
IV	34 Interaction with the environment	At3g14720	0.262	0.235	0.325	0.035	ATMPK19__ATMPK19 (Arabidopsis thaliana MAP kinase 19); MAP kinase
IV	34 Interaction with the environment	At1g67500	0.182	0.119	0.187	-0.015	ATREV3__ATREV3 (Arabidopsis thaliana recovery protein 3); DNA binding
IV	34 Interaction with the environment	At1g75730	0.173	0.119	0.124	-0.027	similar to hypothetical protein [Vitis vinifera] (GB:CAN68413.1)
IV	34 Interaction with the environment	At1g68070	0.224	0.23	0.198	-0.009	zinc finger (C3HC4-type RING finger) family protein
IV	34 Interaction with the environment	At3g29090	0.122	0.183	0.142	-0.043	pectinesterase family protein
IV	34 Interaction with the environment	At4g32770	0.179	0.213	0.145	-0.112	VTE1_ATSDX1__VTE1 (VITAMIN E DEFICIENT 1)
IV	34 Interaction with the environment	At3g29810	0.239	0.288	0.221	-0.21	COBL2__COBL2 (COBRA-LIKE PROTEIN 2 PRECURSOR)
IV	34 Interaction with the environment	At1g75760	0.169	0.154	0.343	-0.114	ER lumen protein retaining receptor family protein
IV	34 Interaction with the environment	At5g03200	0.163	0.146	0.312	-0.145	zinc finger (C3HC4-type RING finger) family protein
IV	34 Interaction with the environment	At5g24380	0.181	0.214	0.323	-0.189	YSL2__YSL2 (YELLOW STRIPE LIKE 2); oligopeptide transporter
V	20 Celular transport	At1g02100	-0.233	-0.227	0.137	-0.15	leucine carboxyl methyltransferase family protein
V	20 Celular transport	At4g29490	-0.212	-0.225	0.27	-0.164	X-Pro dipeptidase
V	20 Celular transport	At4g19670	-0.157	-0.15	0.29	-0.073	zinc finger (C3HC4-type RING finger) family protein
V	20 Celular transport	At5g20680	-0.166	-0.178	0.238	-0.033	similar to unknown protein [Arabidopsis thaliana] (TAIR:AT5G64020.1); similar to Os11g0241900 [Oryza sativa (japonica cultivar-group)] (GB:NP_001067587.1); similar to expressed protein [Oryza sativa (japonica cultivar-group)] (GB:ABA92327.1); contains InterPro domain Protein of unknown function DUF231, plant (InterPro:IPR004253)
V	20 Celular transport	At5g45940	-0.26	-0.21	0.194	0.039	ATNUDT11__ATNUDT11 (Arabidopsis thaliana Nudix hydrolase homolog 11)
V	20 Celular transport	At3g18830	-0.32	-0.232	0.133	-0.301	ATPLT5__ATPLT5 (POLYOL TRANSPORTER 5); D-ribose transmembrane transporter/ D-xylose transmembrane transporter/ carbohydrate transmembrane transporter/ galactose transmembrane transporter/ glucose transmembrane transporter/ glycerol transmembrane transporter/ hydr
V	20 Celular transport	At1g11410	-0.258	-0.216	0.087	-0.215	S-locus protein kinase, putative
V	20 Celular transport	At3g15760	-0.272	-0.202	0.088	-0.293	similar to unknown protein [Arabidopsis thaliana] (TAIR:AT1G52565.1); similar to unnamed protein product [Vitis vinifera] (GB:CAO62742.1)
V	20 Celular transport	At4g22530	-0.236	-0.229	0.103	-0.278	embryo-abundant protein-related
V	20 Celular transport	At4g38360	-0.317	-0.281	0.267	-0.287	similar to unknown protein [Arabidopsis thaliana] (TAIR:AT1G77220.1); similar to MAP kinase activating protein-like [Oryza sativa (japonica cultivar-group)] (GB:BAD61807.1); similar to unnamed protein product [Vitis vinifera] (GB:CAO47512.1); contains InterPro domain Protein of unknown function DUF300 (InterPro:IPR005178)
V	20 Celular transport	At1g28190	-0.236	-0.091	0.06	-0.188	similar to unknown protein [Arabidopsis thaliana] (TAIR:AT5G12340.1); similar to unknown [Picea sitchensis] (GB:ABK21062.1)
V	20 Celular transport	At2g35840	-0.193	-0.059	0.105	-0.207	sucrose-phosphatase 1 (SPP1)
V	20 Celular transport	At3g55740	-0.215	-0.132	0.113	-0.271	ProT2_ATPROT2__ProT2 (PROLINE TRANSPORTER 2)
V	20 Celular transport	At4g35180	-0.232	-0.117	0.063	-0.333	LHT7__LHT7 (LYS/HIS TRANSPORTER 7); amino acid transmembrane transporter
V	20 Celular transport	At2g37770	-0.124	-0.082	0.231	-0.31	aldo/keto reductase family protein
V	20 Celular transport	At5g50030	-0.133	-0.066	0.16	-0.287	invertase/pectin methylesterase inhibitor family protein
V	20 Celular transport	At2g15310	-0.232	-0.155	0.261	-0.306	ATARFB1A__ATARFB1A (ADP-ribosylation factor B1A); GTP binding
V	20 Celular transport	At1g77920	-0.24	-0.151	0.254	-0.216	bZIP family transcription factor
V	20 Celular transport	At2g41410	-0.241	-0.139	0.221	-0.25	calmodulin, putative
V	20 Celular transport	At3g56240	-0.188	-0.171	0.178	-0.231	CCH_ATX1__CCH (COPPER CHAPERONE)
V	20 Celular transport	At1g70790	-0.156	-0.137	0.226	-0.289	C2 domain-containing protein
V	20 Celular transport	At4g38540	-0.168	-0.154	0.181	-0.3	monooxygenase, putative (MO2)
V	20 Celular transport	At5g58350	-0.179	-0.156	0.21	-0.288	WNK4_ZIK2__WNK4 (Arabidopsis WNK kinase 4); kinase
V	20 Celular transport	At1g03550	-0.136	-0.135	0.396	-0.279	secretory carrier membrane protein (SCAMP) family protein
V	20 Celular transport	At1g63840	-0.227	-0.111	0.38	-0.293	zinc finger (C3HC4-type RING finger) family protein
V	20 Celular transport	At1g52890	-0.115	0.015	0.362	-0.369	ANAC019__ANAC019 (Arabidopsis NAC domain containing protein 19); transcription factor
V	20 Celular transport	At2g04350	-0.15	0.003	0.355	-0.389	long-chain-fatty-acid--CoA ligase family protein / long-chain acyl-CoA synthetase family protein (LACS8)
V	20 Celular transport	At3g20770	-0.083	-0.147	0.281	-0.325	EIN3__EIN3 (ETHYLENE-INSENSITIVE3); transcription factor
V	20 Celular transport	At5g14780	-0.077	-0.086	0.319	-0.433	FDH__FDH (FORMATE DEHYDROGENASE); NAD binding / binding / catalytic/ cofactor binding / oxidoreductase, acting on the CH-OH group of donors, NAD or NADP as acceptor
V	20 Celular transport	At3g03310	0.099	0.162	0.33	-0.237	lecithin:cholesterol acyltransferase family protein / LACT family protein
V	20 Celular transport	At4g17550	0.065	0.135	0.372	-0.252	transporter-related
V	20 Celular transport	At5g39610	0.02	0.091	0.335	-0.324	ANAC092_ATNAC2_ATNAC6__ANAC092/ATNAC2/ATNAC6 (Arabidopsis NAC domain containing protein 92); protein heterodimerization/ protein homodimerization/ transcription factor
V	20 Celular transport	At2g16990	0.07	0.08	0.382	-0.195	similar to unknown protein [Arabidopsis thaliana] (TAIR:AT2G16980.2); similar to unnamed protein product [Vitis vinifera] (GB:CAO61976.1); contains InterPro domain Major facilitator superfamily MFS-1 (InterPro:IPR011701); contains InterPro domain MFS general substrate transporter (InterPro:IPR016196)
V	20 Celular transport	At2g37750	0.037	-0.01	0.369	-0.176	unknown protein
V	20 Celular transport	At4g16440	0.036	0.06	0.251	-0.16	iron hydrogenase family protein
V	20 Celular transport	At5g48340	0.02	0.103	0.249	-0.162	similar to unnamed protein product [Vitis vinifera] (GB:CAO70880.1)
V	20 Celular transport	At1g67360	-0.065	0.081	0.308	-0.112	rubber elongation factor (REF) family protein
V	20 Celular transport	At3g13810	0.004	0.085	0.284	-0.131	ATIDD11__ATIDD11 (ARABIDOPSIS THALIANA INDETERMINATE(ID)-DOMAIN 11); nucleic acid binding / transcription factor/ zinc ion binding
V	20 Celular transport	At5g53120	-0.022	0.113	0.321	-0.143	SPDS3_SPMS__SPDS3 (SPERMIDINE SYNTHASE 3)
V	20 Celular transport	At1g22640	-0.068	-0.032	0.313	-0.253	AtMYB3_MYB3__MYB3 (myb domain protein 3); DNA binding / transcription factor
V	20 Celular transport	At2g39350	-0.078	-0.003	0.351	-0.218	ABC transporter family protein
V	20 Celular transport	At2g47270	-0.073	-0.124	0.329	-0.205	transcription factor/ transcription regulator
V	20 Celular transport	At2g21970	-0.072	-0.054	0.276	-0.175	SEP2__SEP2 (STRESS ENHANCED PROTEIN 2)
V	20 Celular transport	At3g52740	-0.098	-0.054	0.259	-0.105	similar to unknown protein [Arabidopsis thaliana] (TAIR:AT3G44450.1); similar to unnamed protein product [Vitis vinifera] (GB:CAO70571.1)
V	20 Celular transport	At4g34000	-0.137	-0.056	0.226	-0.149	ABF3_DPBF5_ABF3_DPBF5_ABF3_DPBF5_ABF3_DPBF5__ABF3/DPBF5 (ABSCISIC ACID RESPONSIVE ELEMENTS-BINDING FACTOR 3); DNA binding / protein binding / transcription activator/ transcription factor
V	20 Celular transport	At2g18600	0.036	0.123	0.182	-0.291	RUB1-conjugating enzyme, putative
V	20 Celular transport	At1g22710	0.019	0.057	0.153	-0.327	SUC2_SUT1__SUC2 (SUCROSE-PROTON SYMPORTER 2); carbohydrate transmembrane transporter/ sucrose transmembrane transporter/ sucrose:hydrogen symporter/ sugar:hydrogen ion symporter
V	20 Celular transport	At1g67920	0.001	0.048	0.147	-0.297	similar to unknown protein [Arabidopsis thaliana] (TAIR:AT1G24600.1)
V	20 Celular transport	At3g51890	0.034	0.044	0.174	-0.367	protein binding / protein transporter/ structural molecule
V	20 Celular transport	At3g62660	0.099	-0.003	0.195	-0.239	GATL7__GATL7 (Galacturonosyltransferase-like 7); polygalacturonate 4-alpha-galacturonosyltransferase/ transferase, transferring glycosyl groups / transferase, transferring hexosyl groups
V	20 Celular transport	At1g06430	-0.076	-0.022	0.228	-0.292	FTSH8__FTSH8 (FtsH protease 8); ATP-dependent peptidase/ ATPase/ metallopeptidase/ zinc ion binding
V	20 Celular transport	At1g59700	-0.059	0.041	0.249	-0.316	ATGSTU16__ATGSTU16 (Arabidopsis thaliana Glutathione S-transferase (class tau) 16); glutathione transferase
V	20 Celular transport	At3g22750	-0.024	0.066	0.236	-0.234	protein kinase, putative
V	20 Celular transport	At5g13570	-0.006	0.008	0.213	-0.232	DCP2_TDT__DCP2/TDT (DECAPPING 2); hydrolase/ m7G(5')pppN diphosphatase/ protein homodimerization
V	20 Celular transport	At3g24190	-0.124	-0.032	0.1	-0.175	ABC1 family protein
V	20 Celular transport	At4g19420	-0.044	-0.026	0.106	-0.175	pectinacetylesterase family protein
V	20 Celular transport	At1g02400	-0.067	-0.046	0.118	-0.261	ATGA2OX6_DTA1__ATGA2OX6/DTA1 (GIBBERELLIN 2-OXIDASE 6); gibberellin 2-beta-dioxygenase
V	20 Celular transport	At4g30270	-0.081	-0.042	0.137	-0.247	MERI5B_BRU1_MERI-5__MERI5B (MERISTEM-5); hydrolase, acting on glycosyl bonds / xyloglucan:xyloglucosyl transferase
V	20 Celular transport	At5g18310	-0.091	0.001	0.181	-0.235	similar to unknown protein [Arabidopsis thaliana] (TAIR:AT5G48500.1); similar to unnamed protein product [Vitis vinifera] (GB:CAO38794.1)
V	20 Celular transport	At1g32700	-0.028	-0.097	0.146	-0.319	zinc-binding family protein
V	20 Celular transport	At5g46350	-0.09	-0.016	0.075	-0.287	WRKY8__WRKY8 (WRKY DNA-binding protein 8); transcription factor
V	20 Celular transport	At5g67290	-0.042	-0.043	0.051	-0.259	FAD-dependent oxidoreductase family protein
